# Supplementary material for: Urgent need for consistent standards in functional enrichment analysis
Source: PLoS Comput Biol. 2022 Mar 9;18(3):e1009935. doi: 10.1371/journal.pcbi.1009935 (PMC8936487; doi:10.1371/journal.pcbi.1009935)
Supplement: S2 Table — (TSV) [file pcbi.1009935.s002.tsv]

Pubmed.Central.ID	Article.number	Allocated	Journal	Omics.type	Organism	Gene.set.library	GS.version	Statistical.test.used	FDR.Correction	App.used	App.Version	Code.availability	Background.gene.set	Assumptions.violated	Gene.lists.provided
PMC6317219	2	Mark	J Transl Med	Gene expression array	Homo sapiens	GO, KEGG	No	Not stated	No	DAVID	No	NA	Not stated	Background, FDR	No
PMC6318897	4	Mark	BMC Genomics	RNA-seq	Gymnocypris przewalskii	KEGG	No	Not stated	Yes	KOBAS	No	NA	Not stated	Background	Yes
PMC6322516	5	Mark	Cancer Manag Res	Gene expression array	Homo sapiens	Ingenuity Knowledge Base	No	Not stated	No	Ingenuity Pathway Analysis	No	NA	Not stated	Background, FDR	No
PMC6323737	6	Mark	BMC Plant Biol	Gene expression array	Arabidopsis	GO	Yes	Not stated	No	topGO	Yes	No	Not stated	Background, FDR	Yes
PMC6325784	8	Mark	Respir Res	Gene expression array	Homo sapiens	KEGG	No	Hypergeometric	Yes	GeneAnswers	No	No	Not stated	Background	Yes
PMC6325795	9	Mark	BMC Cancer	miRNA-seq	Homo sapiens	KEGG	No	Fisher	No	DIANA-miRPath	Yes	NA	Not stated	Background	Yes
PMC6325889	10	Mark	J Exp Clin Cancer Res	Gene expression array	Homo sapiens	Not stated	No	GSEA	Yes	GSEA	Yes	No	NA	No	NA
PMC6326702	11	Mark	PLoS One	Proteomics	Bos taurus	Not stated	No	Not stated	No	DAVID	No	NA	Not stated	Background, FDR	Yes
PMC6327033	12	Mark	Sci Rep	Metagenomics	Microbiota	KEGG	No	Not stated	Yes	DAVID	No	NA	Not stated	Background	No
PMC6327913	13	Mark	J Pain Res	Proteomics	Rattus norvegicus	GO, KEGG	No	Fisher	Yes	SPSS	No	No	Yes	No	No
PMC6328174	14	Mark	PLoS One	RNA-seq	Eriocheir sinensis	GO, KEGG	No	Not stated	No	Blast2GO	Yes	No	Yes	No	No
PMC6328499	16	Mark	Front Genet	miRNA-seq	Homo sapiens	Not stated	No	Not stated	Not stated	Metascape	No	NA	Not stated	Background	No
PMC6329100	17	Mark	BMC Genomics	RNA-seq	Bos taurus	GO, KEGG	Yes	Not stated	Yes	DAVID	Yes	NA	Yes	Background	No
PMC6329100	17	Mark	BMC Genomics	RNA-seq	Bos taurus	KEGG	Yes	Not stated	Yes	WebGestalt	Yes	NA	Yes	Background	No
PMC6329125	18	Mark	BMC Med Genomics	RNA-seq	Homo sapiens	GO	No	Not stated	No	Basespace Correlation engine	No	NA	No	Background, FDR	Yes
PMC6329125	18	Mark	BMC Med Genomics	RNA-seq	Homo sapiens	Ingenuity Knowledge Base	No	Not stated	No	Ingenuity Pathway Analysis	No	NA	No	Background, FDR	Yes
PMC6329193	19	Mark	BMC Plant Biol	RNA-seq	Gossypium hirsutum	GO, KEGG	No	No test	No test	STEM	NA	NA	No	Background	Yes
PMC6329348	20	Mark	Int J Nanomedicine	Gene expression array	Oryctolagus cuniculus	Ingenuity Knowledge Base	No	Not stated	Not stated	Ingenuity Pathway Analysis	No	NA	No	Background	No
PMC6329705	21	Mark	Biochem Biophys Rep	Gene expression array	Mus musculus	Ingenuity Knowledge Base	No	Not stated	Not stated	Ingenuity Pathway Analysis	No	NA	No	Background	No
PMC6329742	22	Mark	Basic Res Cardiol	RNA-seq	Mus musculus	PANTHER, GO	No	Not stated	Not stated	PANTHER	No	NA	No	Background	No
PMC6329859	23	Mark	J Cancer	miRNA-seq	Homo sapiens	GO	No	Not stated	No	Not stated	No	NA	Not stated	Background	No
PMC6329865	24	Mark	J Cancer	Gene expression array	Homo sapiens	GO, KEGG	No	Not stated	No	DAVID	No	NA	No	Background	No
PMC6330359	25	Mark	Data Brief	RNA-seq	Rattus norvegicus	Ingenuity Knowledge Base	No	Not stated	No	Ingenuity Pathway Analysis	No	NA	No	Background	No
PMC6330447	26	Mark	Skelet Muscle	Metabolomics	Mus musculus	MetaboAnalyst	Yes	MSEA	No	MetaboAnalyst	Yes	NA	NA	No	No
PMC6331136	27	Mark	PLoS Comput Biol	RNA-seq	Homo sapiens	GO, KEGG	No	Not stated	Yes	Not stated	No	No	No	Background	No
PMC6331458	28	Mark	Front Pharmacol	Metabolomics	Mus musculus	Ingenuity Knowledge Base	No	Not stated	No	Ingenuity Pathway Analysis	No	NA	No	Background	No
PMC6331580	29	Mark	Sci Rep	RNA-seq	Gossypium hirsutum	KEGG	No	No test	No test	Blast2GO	No	NA	No	Background	No
PMC6332625	30	Mark	Stem Cell Res Ther	Gene expression array, DNA methylation array	Homo sapiens	KEGG	No	GSEA	Yes	GSEA	No	NA	NA	No	Yes
PMC6332685	31	Mark	J Transl Med	Gene expression array	Homo sapiens	KEGG	No	Not stated	Yes	clusterProfiler	No	No	Not stated	Background	Yes
PMC6333352	32	Mark	PLoS One	Gene expression array	Homo sapiens	KEGG	Yes	Not stated	Yes	DAVID	Yes	No	Not stated	Background	Yes
PMC6333644	33	Mark	Front Microbiol	Metabolomics	Pleurotus tuoliensis	KEGG	No	Fisher	No	KEGG mapper	No	NA	No	Background	No
PMC6333820	35	Mark	Sci Rep	Gene expression array	Homo sapiens	GO	No	Not stated	Yes	ToppGene	No	No	No	Background	No
PMC6333820	35	Mark	Sci Rep	Gene expression array	Homo sapiens	MSigDB	No	GSEA	Yes	GSEA	No	No	NA	No	No
PMC6335938	36	Mark	Balkan Med J	RNA-seq	Homo sapiens	GO	No	No test	No test	PANTHER	No	No	No	Inference without test, Background	No
PMC6335938	36	Mark	Balkan Med J	RNA-seq	Homo sapiens	MSigDB	No	Not stated	Not stated	GSEA web app	No	No	No	Background	No
PMC6336353	37	Mark	PLoS Pathog	miRNA-seq	Homo sapiens	Reactome, PANTHER, NDeX, KEGG, BioCarta	Yes	Not stated	Not stated	Not stated	NA	No	No	Background	No
PMC6336601	38	Mark	Medicine (Baltimore)	Gene expression array	Homo sapiens	GO, KEGG	No	Not stated	Yes	DAVID	Yes	No	No	Background	Yes
PMC6336703	39	Mark	Front Genet	DNA methylation sequencing	Danio rerio	Ingenuity Knowledge Base	No	Not stated	No	Ingenuity Pathway Analysis	No	NA	No	Background	Yes
PMC6337198	40	Mark	Int J Mol Sci	Proteomics	Oryza sativa	GO, KEGG	No	Not stated	Yes	Blast2GO	No	NA	No	Background	Yes
PMC6337327	41	Mark	Int J Mol Sci	Proteomics	Homo sapiens	GO, KEGG	No	Not stated	No	Not stated	NA	NA	No	Background	No
PMC6338767	42	Mark	Sci Rep	RNA-seq	Mus musculus	MSigDB	Yes	GSEA	Yes	GSEA	No	NA	No	No	Yes
PMC6338767	42	Mark	Sci Rep	RNA-seq	Mus musculus	Ingenuity Knowledge Base	No	Not stated	Yes	Ingenuity Pathway Analysis	No	NA	No	Background	Yes
PMC6338799	43	Mark	Sci Rep	RNA-seq	Mus musculus	Ingenuity Knowledge Base	No	Fisher	No	Ingenuity Pathway Analysis	No	NA	No	Background	Yes
PMC6339412	44	Mark	BMC Genomics	miRNA-seq	Saccharum officinarum	COG, GO, KEGG	No	Not stated	Yes	Not stated	NA	NA	No	Background	No
PMC6339479	45	Mark	PeerJ	Gene expression array	Homo sapiens	GO, KEGG	No	Not stated	Yes	DAVID	No	NA	No	Background	Yes
PMC6339791	46	Mark	Aging (Albany NY)	RNA-seq	Ailuropoda melanoleuca	GO, KEGG	No	Hypergeometric	Yes	KOBAS	No	No	Yes	No	Yes
PMC6339912	47	Mark	Front Pharmacol	RNA-seq	Rattus norvegicus	GO, KEGG	No	Not stated	No	clusterProfiler	No	No	No	Background	Yes
PMC6340995	48	Mark	Front Microbiol	Proteomics	Homo sapiens	Ingenuity Knowledge Base	No	Not stated	No	Ingenuity Pathway Analysis	No	NA	No	Background	No
PMC6341564	50	Mark	J Transl Med	Gene expression array	Homo sapiens	GO, KEGG	No	Not stated	Yes	DAVID	No	No	No	Background	Yes
PMC6341564	50	Mark	J Transl Med	Gene expression array	Homo sapiens	Not stated	No	GSEA	Yes	GSEA	Yes	No	NA	No	Yes
PMC6341689	52	Mark	BMC Syst Biol	Gene expression array	Homo sapiens	KEGG	No	Not stated	No	DAVID	No	NA	No	Background, FDR	No
PMC6341696	53	Mark	BMC Plant Biol	RNA-seq	Taxus sp.	KEGG, GO	No	Not stated	No	Custom Perl script	No	No	No	Background, FDR	No
PMC6341764	54	Mark	Respir Res	RNA-seq	Homo sapiens	GO	No	Not stated	Yes	DAVID	No	NA	Stated, but incorrect	Background	No
PMC6344412	56	Mark	Front Neurosci	Gene expression array	Homo sapiens	KEGG	No	Not stated	Yes	WebGestalt	No	NA	No	Background	Yes
PMC6344516	57	Mark	Sci Rep	Database	Homo sapiens	KEGG	Yes	Not stated	Yes	DAVID	Yes	NA	No	Background	Yes
PMC6345040	58	Mark	BMC Cancer	RNA-seq	Homo sapiens	MetaCore	Yes	Not stated	Yes	MetaCore	Yes	NA	No	Background	No
PMC6346592	60	Mark	Front Immunol	Gene expression array	Homo sapiens	GO	No	Fisher	No	GOrilla	No	NA	No	Background	No
PMC6346701	61	Mark	Front Genet	Database	Homo sapiens	KEGG	No	Not stated	No	DAVID	No	NA	No	No	Yes
PMC6347746	65	Mark	Biomed Eng Online	Gene expression array	Homo sapiens	KEGG, GO	No	Hypergeometric	Yes	Custom script	No	No	No	No	No
PMC6348866	66	Mark	Biomed Res Int	DNA methylation sequencing	Homo sapiens	KEGG	No	Not stated	No	pathVar	No	No	No	Background	No
PMC6348995	67	Mark	Transl Vis Sci Technol	Proteomics	Homo sapiens	Reactome	No	GSEA	No	Not stated	No	No	NA	FDR	Yes
PMC6350121	69	Mark	Int J Immunopathol Pharmacol	RNA-seq	Homo sapiens	Ingenuity Knowledge Base	No	Not stated	No	Ingenuity Pathway Analysis	No	NA	No	Background, FDR	Yes
PMC6350279	70	Mark	Parasit Vectors	miRNA-seq	Sus scrofa	KEGG, GO	No	Not stated	No	KOBAS	No	NA	No	Background, FDR	Yes
PMC6350310	71	Mark	Clin Proteomics	Proteomics	Homo sapiens	KEGG, GO, MSigDB, Reactome, InterPro, WikiPathways	No	Not stated	Yes	ClueGO/Cytoscape	No	NA	Yes	No	Yes
PMC6350459	72	Mark	Front Pharmacol	Proteomics	Mus musculus	MetaCore	No	Not stated	No	MetaCore	No	NA	No	Background, FDR	Yes
PMC6350575	74	Mark	Oxid Med Cell Longev	Gene expression array	Homo sapiens	KEGG, MSigDB	No	ANOVA	No	Partek	No	NA	NA	FDR	No
PMC6350693	75	Mark	Oncoimmunology	Gene expression array	Homo sapiens	MSigDB	Yes	GSEA	No	GSEA	No	NA	NA	FDR	No
PMC6351057	77	Mark	PLoS One	RNA-seq	Homo sapiens	MSigDB	Yes	GSEA	Yes	GSEA	No	NA	NA	No	No
PMC6351542	78	Mark	Transl Psychiatry	Proteomics	Mus musculus	MetaCore	Yes	Not stated	Yes	MetaCore	Yes	NA	No	Background	Yes
PMC6352376	79	Mark	Arthritis Res Ther	Proteomics	Mus musculus	KEGG	No	Not stated	Yes	Not stated	No	No	No	Background	Yes
PMC6353904	81	Mark	Nat Commun	Gene expression array	Homo sapiens	Ingenuity Knowledge Base	No	Not stated	No	Ingenuity Pathway Analysis	No	NA	No	Background, FDR	Yes
PMC6354157	83	Mark	Evid Based Complement Alternat Med	Database	Homo sapiens	KEGG, GO	No	Hypergeometric	Yes	clusterProfiler	Yes	No	No	Background	Yes
PMC6354167	84	Mark	Biomed Res Int	Proteomics	Homo sapiens	Ingenuity Knowledge Base	No	Not stated	No	Ingenuity Pathway Analysis	No	NA	No	Background, FDR	Yes
PMC6354428	86	Mark	BMC Genomics	miRNA-seq	Sus scrofa	KEGG, GO	No	Not stated	No	GOseq	No	No	No	Background, FDR	Yes
PMC6355811	89	Mark	Sci Rep	RNA-seq	Homo sapiens	GO	No	Not stated	No	PANTHER	Yes	NA	No	Background, FDR	Yes
PMC6355811	89	Mark	Sci Rep	RNA-seq	Homo sapiens	Ingenuity Knowledge Base	No	Not stated	No	Ingenuity Pathway Analysis	Yes	NA	No	Background, FDR	Yes
PMC6355989	90	Mark	mBio	RNA-seq	Sus scrofa	Ingenuity Knowledge Base	No	Not stated	No	Ingenuity Pathway Analysis	No	NA	No	Background, FDR	Yes
PMC6356242	91	Mark	Cancers (Basel)	Gene expression array	Homo sapiens	MSigDB	Yes	ANOVA	Yes	Partek	Yes	NA	NA	No	No
PMC6356397	92	Mark	Mar Drugs	Gene expression array	Mus musculus	MetaCore	No	Not stated	No	MetaCore	No	NA	No	Background, FDR	No
PMC6356572	93	Mark	Nutrients	RNA-seq	Mus musculus	KEGG	No	Not stated	Yes	Enrichr	No	NA	No	Background	No
PMC6356850	95	Mark	ACS Omega	Proteomics	Homo sapiens	Ingenuity Knowledge Base	No	Not stated	Yes	Ingenuity Pathway Analysis	No	NA	No	Background	Yes
PMC6357151	96	Mark	Toxins (Basel)	RNA-seq	Meleagris gallopavo silvestris	Ingenuity Knowledge Base	No	Not stated	No	Ingenuity Pathway Analysis	No	NA	No	Background, FDR	Yes
PMC6357151	96	Mark	Toxins (Basel)	RNA-seq	Meleagris gallopavo silvestris	GO	Yes	Not stated	No	DAVID	Yes	NA	No	Background, FDR	Yes
PMC6357343	97	Mark	BMC Med Genomics	Gene expression array	Homo sapiens	Ingenuity Knowledge Base	No	Not stated	No	Ingenuity Pathway Analysis	No	NA	No	Background, FDR	Yes
PMC6357492	98	Mark	Stem Cell Res Ther	RNA-seq	Rattus norvegicus	KEGG, GO	No	Not stated	No	Not stated	No	NA	No	Background, FDR	No
PMC6357669	99	Mark	BMC Med Genomics	Metabolomics	Homo sapiens	Ingenuity Knowledge Base	No	Not stated	No	Ingenuity Pathway Analysis	No	NA	No	Background, FDR	No
PMC6357888	100	Mark	Onco Targets Ther	Gene expression array	Homo sapiens	KEGG, GO	No	No test	No test	DAVID	Yes	NA	No	No	Yes
PMC6358614	101	Mark	Sci Rep	RNA-seq	Homo sapiens	KEGG, GO, InterPro, BioCarta	No	Not stated	Yes	DAVID	No	NA	No	Background	No
PMC6358702	102	Mark	Proc Natl Acad Sci U S A	RNA-seq	Lymantria dispar dispar	KEGG	No	Not stated	No	Not stated	No	NA	No	Background, FDR	Yes
PMC6358845	103	Mark	Insects	Gene expression array	Aedes aegypti	KEGG, GO, InterPro	No	Hypergeometric	No	Custom R script	No	No	Yes	FDR	Yes
PMC6358847	104	Mark	Int J Mol Sci	Proteomics	Nicotiana benthamiana	Not stated	No	Not stated	No	GOEAST	No	NA	No	Background, FDR	Yes
PMC6358966	105	Mark	Int J Mol Sci	RNA-seq	Sus scrofa	KEGG	No	SPIA	Yes	SPIA	No	No	NA	No	Yes
PMC6359148	106	Mark	Medicina (Kaunas)	Gene expression array	Homo sapiens	KEGG, GO	No	Fisher	Yes	DAVID	No	NA	No	Background	No
PMC6359186	107	Mark	Int J Mol Sci	Metabolomics	Homo sapiens	Not stated	No	Fisher	Yes	Mummichog	Yes	No	Yes	No	Yes
PMC6359277	108	Mark	Int J Mol Sci	RNA-seq	Ctenopharyngodon idella	KEGG	No	Not stated	Yes	Not stated	No	No	No	Background	No
PMC6359307	109	Mark	Molecules	miRNA-seq	Homo sapiens	KEGG, GO	No	Not stated	No	DAVID	Yes	NA	No	Background, FDR	No
PMC6359484	110	Mark	Int J Mol Sci	RNA-seq	Vicia sativa	KEGG, GO	No	Not stated	Yes	KOBAS	No	NA	No	Background	No
PMC6359543	111	Mark	Int J Mol Sci	Gene expression array	Homo sapiens	KEGG, GO	Yes	Not stated	No	DAVID	Yes	NA	No	Background, FDR	No
PMC6359771	112	Mark	Chin Med	RNA-seq	Homo sapiens	Not stated	No	GSEA	No	GSEA	No	NA	NA	FDR	Yes
PMC6359771	112	Mark	Chin Med	RNA-seq	Homo sapiens	KEGG, GO	No	Not stated	No	Not stated	No	No	No	Background, FDR	Yes
PMC6359787	113	Mark	Clin Proteomics	Proteomics	Homo sapiens	KEGG, GO	No	Not stated	No	Not stated	No	No	No	Background, FDR	No
PMC6359903	114	Mark	PeerJ	RNA-seq	Mytilus sp.	KEGG, GO	No	Not stated	Yes	Not stated	No	No	No	Background, FDR	Yes
PMC6360310	115	Mark	J Cancer	Gene expression array	Homo sapiens	KEGG, GO	No	Not stated	No	DAVID	No	NA	No	Background, FDR	No
PMC6360311	116	Mark	J Cancer	Gene expression array	Homo sapiens	KEGG, GO	No	Hypergeometric	Yes	Not stated	No	NA	Yes	No	Yes
PMC6360655	117	Mark	Mol Cancer	Gene expression array	Homo sapiens	MSigDB	Yes	GSEA	Yes	GSEA	Yes	NA	NA	No	No
PMC6360726	118	Mark	Biol Res	RNA-seq	Homo sapiens	KEGG, GO	No	Not stated	NA	BioCloud	No	NA	No	Background, FDR	No
PMC6361427	119	Mark	PLoS One	RNA-seq	Brassica rapa	KEGG	No	Not stated	Yes	KOBAS	Yes	NA	No	Background	Yes
PMC6361972	120	Mark	Sci Rep	Gene expression array	Homo sapiens	MSigDB	Yes	GSEA	Yes	GSEA	No	NA	NA	No	No
PMC6362029	121	Mark	Sci Rep	Gene expression array	Homo sapiens	KEGG, GO	Yes	Not stated	Yes	DAVID	Yes	NA	No	Background	No
PMC6362246	122	Mark	Sci Rep	RNA-seq	Apostichopus japonicus	GO	No	No test	No test	GOATOOLS	Yes	No	No	Inference without test, Background	Yes
PMC6362313	123	Mark	Mol Cell Biol	miRNA-seq	Mus musculus	KEGG, GO	No	Not stated	Yes	DAVID	Yes	NA	No	Background	No
PMC6362899	124	Mark	Front Microbiol	Proteomics	Glycine max	KEGG, GO	No	Not stated	No	Not stated	No	No	Yes	FDR	No
PMC6363630	126	Mark	Cell Stress Chaperones	Gene expression array	Rattus norvegicus	KEGG, GO	No	Not stated	No	FunRich	No	NA	No	Background, FDR	Yes
PMC6364112	128	Mark	Biomed Res Int	RNA-seq	Sus scrofa	KEGG, GO	No	Fisher	Yes	DAVID	No	NA	No	Background	Yes
PMC6364222	129	Mark	Exp Ther Med	Gene expression array	Homo sapiens	Not stated	No	Fisher	No	Custom script	No	No	No	Background, FDR	No
PMC6364243	130	Mark	Exp Ther Med	Gene expression array	Mus musculus	KEGG, GO	Yes	Fisher	No	DAVID	Yes	NA	No	Background, FDR	No
PMC6364329	131	Mark	Front Plant Sci	RNA-seq	Alternanthera philoxeroides	GO, AraCyc	No	Not stated	No	Pathway Studio	No	NA	No	Background, FDR	Yes
PMC6364901	134	Mark	PLoS One	RNA-seq	Ocimum tenuiflorum	KEGG	No	Not stated	Yes	KOBAS	Yes	NA	No	Background	Yes
PMC6365243	135	Mark	Transplantation	Proteomics	Homo sapiens	KEGG, STRING	No	Not stated	Yes	STRING	No	NA	No	Background	No
PMC6365515	136	Mark	Sci Rep	DNA methylation sequencing	Bos taurus	Not stated	No	Not stated	No	GOseq	No	No	No	Background, FDR	No
PMC6365694	139	Mark	Oncol Rep	Gene expression array	Homo sapiens	Not stated	No	Not stated	No	DAVID	No	NA	No	Background, FDR	No
PMC6365931	140	Mark	Oncol Lett	Database	Homo sapiens	KEGG, GO	No	Fisher	No	KOBAS	Yes	NA	No	Background, FDR	Yes
PMC6365947	141	Mark	Oncol Lett	Gene expression array	Homo sapiens	KEGG, GO	No	Not stated	No	DAVID	No	NA	No	Background, FDR	No
PMC6365949	142	Mark	Oncol Lett	Database	Homo sapiens	GO, Reactome	No	Fisher	Yes	Not stated	No	No	No	Background	No
PMC6365951	143	Mark	Oncol Lett	Proteomics	Homo sapiens	KEGG, GO	Yes	Not stated	No	DAVID	Yes	NA	No	Background, FDR	No
PMC6366065	144	Mark	Arthritis Res Ther	RNA-seq	Homo sapiens	KEGG	No	ssGSEA	No	ssGSEA (GenePattern)	No	NA	NA	FDR	Yes
PMC6366111	145	Mark	Hereditas	RNA-seq	Homo sapiens	KEGG, GO	No	Hypergeometric	Yes	KOBAS	No	NA	No	Background	Yes
PMC6366115	146	Mark	BMC Genomics	RNA-seq	Gossypium hirsutum	MapMan	No	Not stated	No	SEA	No	NA	Yes	Background, FDR	Yes
PMC6366967	147	Mark	Aging (Albany NY)	miRNA-seq	Homo sapiens	KEGG, GO	Yes	Not stated	No	DAVID	Yes	NA	No	Background, FDR	Yes
PMC6366981	149	Mark	Aging (Albany NY)	RNA-seq	Homo sapiens	KEGG, GO	No	Not stated	Yes	Not stated	No	No	No	Background	Yes
PMC6367129	151	Mark	Biosci Rep	Database	Homo sapiens	KEGG, GO	No	Not stated	No	DAVID	No	NA	No	Background, FDR	Yes
PMC6367239	152	Mark	Front Neurol	RNA-seq	Homo sapiens	KEGG, GO	No	Fisher	No	AmiGO	No	NA	No	Background, FDR	No
PMC6367373	153	Mark	Sci Rep	Metabolomics	Chlorella pyrenoidosa	Not stated	No	Not stated	Not stated	MetaboAnalyst	No	NA	No	No data shown	Yes
PMC6367651	155	Mark	Front Oncol	Gene expression array	Homo sapiens	KEGG, GO	No	Not stated	No	Reactome FI/Cytoscape	No	NA	No	Background, FDR	No
PMC6367816	157	Mark	BMC Cancer	miRNA-seq	Homo sapiens	GO	No	Not stated	Yes	DAVID	No	NA	No	Background	No
PMC6367888	158	Mark	Med Sci Monit	Gene expression array	Homo sapiens	KEGG, GO	No	Not stated	Yes	GenCLiP	Yes	NA	No	Background	Yes
PMC6368378	159	Mark	PLoS One	DNA methylation array	Homo sapiens	KEGG	No	Not stated	Yes	PANOGA	No	NA	No	Background	Yes
PMC6368838	160	Mark	PeerJ	Gene expression array	Homo sapiens	Reactome, KEGG, GO	No	Not stated	No	Not stated	No	NA	No	Background, FDR	No
PMC6368841	161	Mark	PeerJ	RNA-seq	Homo sapiens	GO	No	Not stated	Yes	DAVID	No	NA	No	Background	Yes
PMC6368841	161	Mark	PeerJ	RNA-seq	Homo sapiens	KEGG	No	Not stated	Yes	clusterProfiler	No	NA	No	Background	Yes
PMC6369179	162	Mark	Front Genet	RNA-seq	Homo sapiens	KEGG, GO	No	Not stated	No	clusterProfiler	No	NA	No	Background, FDR	No
PMC6369469	163	Mark	Biomed Res Int	Gene expression array	Mus musculus	KEGG, GO	No	Hypergeometric	No	Not stated	No	No	No	Background, FDR	Yes
PMC6369498	165	Mark	Biomed Res Int	Proteomics	Anas platyrhynchus domesticus	KEGG, GO	No	No test	No test	KEGG mapper	No	NA	No	Inference without test, Background	Yes
PMC6369880	166	Mark	Clin Transl Gastroenterol	Gene expression array	Homo sapiens	GO	No	Not stated	No	DAVID	Yes	NA	No	Background, FDR	Yes
PMC6369880	166	Mark	Clin Transl Gastroenterol	Gene expression array	Homo sapiens	KEGG, GO, Reactome, BioCyc	No	Not stated	No	KOBAS	Yes	NA	No	Background, FDR	Yes
PMC6370221	169	Mark	PLoS One	miRNA-seq	Mus musculus	Ingenuity Knowledge Base	No	Not stated	No	Ingenuity Pathway Analysis	No	NA	No	Background, FDR	Yes
PMC6370631	170	Mark	Front Cell Infect Microbiol	RNA-seq	Mus musculus	KEGG, GO	No	Hypergeometric, Fisher	Yes	KOBAS	No	NA	No	Background	Yes
PMC6370675	171	Mark	Front Immunol	RNA-seq	Mus musculus	KEGG, GO	No	Not stated	Yes	Not stated	No	NA	No	Background	Yes
PMC6370763	172	Mark	Cell Death Dis	Gene expression array	Homo sapiens	MSigDB	Yes	GSEA	Yes	GSEA	No	NA	NA	No	No
PMC6370815	173	Mark	Sci Rep	Gene expression array	Homo sapiens	KEGG, GO	No	Fisher	Yes	Custom R script	Yes	No	Yes	No	No
PMC6370896	174	Mark	Front Pharmacol	Proteomics	Rattus norvegicus	GO, Reactome	No	Not stated	No	Cytoscape (No plugin stated)	Yes	NA	No	Background, FDR	No
PMC6371931	176	Mark	Cancer Manag Res	RNA-seq	Homo sapiens	KEGG, GO	No	Not stated	No	Not stated	No	NA	No	Background, FDR	No
PMC6372280	177	Mark	eLife	RNA-seq	Homo sapiens	KEGG, GO, MSigDB	No	Not stated	Yes	GAGE	Yes	No	NA	No	No
PMC6372882	178	Mark	Neoplasia	miRNA-seq	Homo sapiens	KEGG, GO, Reactome	No	Hypergeometric	Yes	GOstats	Yes	No	No	Background	No
PMC6374323	180	Mark	Front Microbiol	Genome sequencing	Vibrio parahaemolyticus	KEGG	No	No test	No test	KAAS	No	NA	No	Inference without test, Background	No
PMC6374375	181	Mark	Sci Rep	Gene expression array, DNA methylation array	Homo sapiens	Not stated	No	Not stated	Yes	DAVID	No	NA	No	Background	Yes
PMC6374377	182	Mark	Sci Rep	miRNA-seq	Bubalus bubalis	KEGG, GO	No	Not stated	No	DAVID	No	NA	No	Background, FDR	Yes
PMC6375258	183	Mark	PeerJ	RNA-seq	Homo sapiens	GO	No	Binomial	Yes	PANTHER	Yes	NA	No	Background	Yes
PMC6375258	183	Mark	PeerJ	RNA-seq	Homo sapiens	MSigDB	No	GSEA	Yes	GSEA	Yes	NA	NA	No	Yes
PMC6376661	185	Mark	Cancer Cell Int	RNA-seq	Homo sapiens	KEGG	Yes	GSEA	Yes	GSEA	No	NA	NA	No	No
PMC6377712	186	Mark	Respir Res	Proteomics	Rattus norvegicus	KEGG, GO	No	Not stated	Yes	GeneCodis	Yes	NA	No	Background	No
PMC6377754	189	Mark	BMC Genomics	RNA-seq	Setaria italica	KEGG, GO	No	Hypergeometric	Yes	Not stated	No	No	Yes	Background	Yes
PMC6378068	190	Mark	Evid Based Complement Alternat Med	Database	Homo sapiens	KEGG, GO	No	Fisher	Yes	DAVID	No	NA	No	Background	Yes
PMC6378776	191	Mark	Evid Based Complement Alternat Med	Database	Homo sapiens	KEGG	No	Not stated	Yes	DAVID	No	NA	No	Background	Yes
PMC6379261	192	Mark	Front Microbiol	Genome sequencing	Cupriavidus necator	KEGG	No	No test	No test	Not stated	No	NA	No	Inference without test, Background	Yes
PMC6379752	193	Mark	World J Gastrointest Oncol	RNA-seq	Homo sapiens	KEGG	No	Not stated	No	DAVID	No	NA	No	Background, FDR	No
PMC6380039	195	Mark	J Transl Med	Database	Homo sapiens	KEGG	Yes	Not stated	No	DAVID	Yes	NA	No	Background, FDR	Yes
PMC6380062	196	Mark	BMC Plant Biol	DNA methylation sequencing	Glycine max	KEGG, GO	No	Not stated	No	Not stated	No	NA	No	Background, FDR	Yes
PMC6380333	197	Mark	RNA Biol	RNA-seq	Homo sapiens	KEGG, GO	No	Not stated	No	STRING	No	NA	No	Background, FDR	No
PMC6380385	198	Mark	Med Sci Monit	RNA-seq	Homo sapiens	KEGG	Yes	Not stated	Yes	DAVID	Yes	NA	No	Background	Yes
PMC6380385	198	Mark	Med Sci Monit	RNA-seq	Homo sapiens	GO	No	Not stated	Yes	KOBAS	Yes	NA	No	Background	No
PMC6380702	199	Mark	Medicine (Baltimore)	Gene expression array	Homo sapiens	KEGG, GO	Yes	Not stated	Yes	DAVID	Yes	NA	No	Background	No
PMC6380748	200	Mark	Medicine (Baltimore)	Gene expression array	Homo sapiens	KEGG, GO	No	Not stated	No	DAVID	No	NA	No	Background, FDR	No
PMC6381209	201	Mark	Sci Rep	miRNA-seq	Homo sapiens	KEGG	No	Not stated	No	DIANA-miRPath	Yes	No	No	Background, FDR	No
PMC6381667	202	Mark	J Ovarian Res	RNA-seq	Homo sapiens	Ingenuity Knowledge Base	No	Fisher	Yes	Ingenuity Pathway Analysis	No	NA	No	Background	Yes
PMC6381667	202	Mark	J Ovarian Res	RNA-seq	Homo sapiens	KEGG, GO, Reactome	No	Not stated	No	DAVID	No	NA	No	Background, FDR	Yes
PMC6382432	204	Mark	Aging (Albany NY)	Gene expression array	Homo sapiens	Not stated	No	Not stated	No	Metascape	No	NA	No	Background, FDR	No
PMC6382829	205	Mark	Sci Rep	RNA-seq	Homo sapiens	GO	No	Not stated	No	clusterProfiler	No	NA	No	Background, FDR	No
PMC6383432	210	Mark	Biomed Res Int	Metabolomics	Rattus norvegicus	MetaboAnalyst	Yes	Not stated	No	MetaboAnalyst	Yes	NA	NA	Background	Yes
PMC6383524	211	Mark	Parasite	Proteomics	Mesocricetus auratus	KEGG, GO	No	No test	No test	KAAS	No	NA	No	Inference without test, Background	Yes
PMC6384055	212	Mark	J Virol	RNA-seq	Mus musculus	MetaCore	No	Not stated	No	MetaCore	No	NA	No	No data shown	No
PMC6384055	212	Mark	J Virol	RNA-seq	Mus musculus	MSigDB	No	GSEA	Yes	GSEA	No	NA	NA	No	No
PMC6385435	214	Mark	BMC Genomics	Genome sequencing	Bos taurus	KEGG, InterPro, SMART	No	Not stated	Yes	DAVID	Yes	NA	Yes	No	Yes
PMC6385489	215	Mark	Sci Rep	RNA-seq	Mus musculus	Ingenuity Knowledge Base	No	Not stated	No	Ingenuity Pathway Analysis	No	NA	No	Background, FDR	Yes
PMC6386764	216	Mark	Biosci Rep	RNA-seq	Homo sapiens	KEGG, GO	No	Not stated	Yes	Cluepedia	No	NA	No	Background	No
PMC6386831	217	Mark	Int J Mol Sci	Proteomics	Dunaliella salina	KEGG, GO	No	Not stated	No	Not stated	No	NA	No	Background, FDR	Yes
PMC6387076	218	Mark	Int J Mol Sci	RNA-seq	Camellia sinensis	KEGG, GO	No	Fisher	Yes	agriGO	No	NA	No	Background	Yes
PMC6387109	219	Mark	Int J Mol Sci	RNA-seq	Homo sapiens	KEGG, GO	No	Not stated	No	DAVID	No	NA	No	Background, FDR	No
PMC6387327	221	Mark	Int J Mol Sci	Proteomics	Homo sapiens	Ingenuity Knowledge Base	No	Not stated	No	Ingenuity Pathway Analysis	No	NA	No	Background, FDR	No
PMC6387524	222	Mark	Stem Cell Res Ther	Gene expression array	Mus musculus	Ingenuity Knowledge Base	No	Not stated	No	Ingenuity Pathway Analysis	No	NA	No	Background, FDR	No
PMC6388334	225	Mark	Dis Markers	Database	Homo sapiens	KEGG, GO	No	Not stated	Not stated	Not stated	No	NA	No	No data shown	No
PMC6388335	226	Mark	Biomed Res Int	Gene expression array	Homo sapiens	KEGG, GO	No	Not stated	No	DAVID	No	NA	No	Background, FDR	No
PMC6388657	227	Mark	Endocrinology	Proteomics	Homo sapiens	Ingenuity Knowledge Base	No	Not stated	No	Ingenuity Pathway Analysis	No	NA	No	Background, FDR	No
PMC6388943	228	Mark	Cancer Manag Res	Gene expression array	Homo sapiens	MSigDB	No	GSEA	Yes	GSEA	No	NA	NA	No	No
PMC6388944	229	Mark	Onco Targets Ther	Gene expression array	Homo sapiens	KEGG, GO	No	Not stated	No	DAVID	No	NA	No	Background, FDR	No
PMC6388944	229	Mark	Onco Targets Ther	Gene expression array	Homo sapiens	Not stated	No	GSEA	No	GSEA	No	NA	NA	FDR	No
PMC6389681	232	Mark	Front Genet	Genome sequencing	Bos taurus	GO	No	Not stated	Yes	DAVID	No	NA	No	No	No
PMC6389718	233	Mark	Front Genet	RNA-seq	Homo sapiens	KEGG, GO	No	Fisher	No	WebGestalt	No	NA	Not stated	Background, FDR	No
PMC6389832	235	Mark	Front Genet	RNA-seq	Sus scrofa	Ingenuity Knowledge Base	No	Not stated	No	Ingenuity Pathway Analysis	No	NA	No	Background, FDR	Yes
PMC6389935	236	Mark	Sci Rep	Gene expression array	Homo sapiens	GO	No	Not stated	Yes	MetaCore	Yes	NA	Not stated	Background	Yes
PMC6390043	237	Mark	Mol Med Rep	Gene expression array	Homo sapiens	KEGG	No	Not stated	No	DAVID	No	NA	Not stated	Background, FDR	No
PMC6390056	238	Mark	Mol Med Rep	Gene expression array	Homo sapiens	KEGG, GO	No	Not stated	No	DAVID	Yes	NA	Not stated	Background, FDR	No
PMC6390068	239	Mark	Mol Med Rep	Gene expression array	Homo sapiens	KEGG, GO	No	Not stated	No	ClueGO/Cytoscape	Yes	NA	Not stated	Background, FDR	No
PMC6390081	241	Mark	Sci Rep	QTL mapping	Glycine max	GO	No	Not stated	Not stated	topGO	No	No	Not stated	No data shown, Background	No
PMC6390203	242	Mark	Front Genet	Database	Homo sapiens	Not stated	No	Fisher	Yes	DAVID	No	NA	Yes	No	Yes
PMC6390351	244	Mark	BMC Genomics	RNA-seq	Incilaria fruhstorferi	KEGG	Yes	No test	No test	KAAS	No	NA	Not stated	Inference without test, Background	No
PMC6391799	245	Mark	J Transl Med	Gene expression array	Homo sapiens	KEGG	No	Not stated	No	DAVID	No	NA	Not stated	Background, FDR	No
PMC6391799	245	Mark	J Transl Med	Gene expression array	Homo sapiens	GO	No	Not stated	No	PANTHER	No	NA	Not stated	Background, FDR	No
PMC6392299	247	Mark	PLoS One	RNA-seq	Homo sapiens	GO, PID, Reactome, WikiPathways, NetPath	No	Hypergeometric	Yes	DAVID	No	NA	Not stated	Background	No
PMC6393361	248	Mark	Front Genet	Gene expression array	Homo sapiens	GO	No	Permutation	No	GO-Elite	Yes	No	Yes	FDR	No
PMC6393361	248	Mark	Front Genet	Gene expression array	Homo sapiens	WikiPathways, Reactome	Yes	Permutation	No	PathVisio	Yes	No	Yes	FDR	No
PMC6393548	249	Mark	Sci Rep	Proteomics	Homo sapiens	KEGG, GO	No	Fisher	Yes	DAVID	Yes	NA	Not stated	Background	Yes
PMC6393548	249	Mark	Sci Rep	Proteomics	Homo sapiens	Ingenuity Knowledge Base	No	Not stated	Not stated	Ingenuity Pathway Analysis	No	NA	Not stated	Background, FDR	Yes
PMC6394248	251	Mark	Front Oncol	Gene expression array	Homo sapiens	GO	No	Not stated	Not stated	BiNGO/Cytoscape	No	NA	Not stated	Inference without test, Background	No
PMC6394248	251	Mark	Front Oncol	Gene expression array	Homo sapiens	Ingenuity Knowledge Base	No	Fisher	Not stated	Ingenuity Pathway Analysis	No	NA	Not stated	Inference without test, Background	No
PMC6394344	252	Mark	PeerJ	Gene expression array	Homo sapiens	GO	No	Not stated	No	Metascape	No	NA	Not stated	Background, FDR	No
PMC6394344	252	Mark	PeerJ	Gene expression array	Homo sapiens	KEGG	No	Not stated	No	KOBAS	No	NA	Not stated	Background, FDR	No
PMC6395584	253	Mark	Sci Rep	RNA-seq	Rattus norvegicus	Ingenuity Knowledge Base	No	Fisher	No	Ingenuity Pathway Analysis	No	NA	Not stated	Background, FDR	Yes
PMC6395951	254	Mark	Exp Ther Med	Database	Homo sapiens	KEGG, GO	No	Not stated	No	DAVID	No	NA	Not stated	Background, FDR	No
PMC6396146	255	Mark	FEBS Open Bio	RNA-seq	Homo sapiens	KEGG, GO	No	Not stated	Yes	clusterProfiler	No	No	Not stated	Background	No
PMC6396154	256	Mark	FEBS Open Bio	Database	Homo sapiens	KEGG	No	Not stated	No	WebGestalt	No	NA	Not stated	Background, FDR	Yes
PMC6396159	257	Mark	FEBS Open Bio	Gene expression array	Homo sapiens	KEGG	No	Not stated	Not stated	ClueGO/Cytoscape	No	NA	Not stated	No data shown, Background	No
PMC6396223	258	Mark	Oncol Lett	Gene expression array	Homo sapiens	Ingenuity Knowledge Base	No	Not stated	No	Ingenuity Pathway Analysis	No	NA	Not stated	No data shown, Background	No
PMC6396260	259	Mark	Oncol Lett	Gene expression array	Homo sapiens	KEGG, GO	No	Not stated	No	DAVID	Yes	NA	Not stated	Background	No
PMC6396354	260	Mark	FEBS Open Bio	Gene expression array	Homo sapiens	KEGG, GO	No	Not stated	Yes	GeneCodis	Yes	NA	Not stated	Background	No
PMC6396851	262	Mark	Mol Hum Reprod	RNA-seq	Macaca mulatta	Ingenuity Knowledge Base	No	Fisher	Yes	Ingenuity Pathway Analysis	No	NA	Not stated	Background	No
PMC6397236	263	Mark	Sci Rep	Gene expression array	Homo sapiens, Mus musculus	KEGG, GO	No	Not stated	Yes	DAVID	No	NA	Yes	No	Yes
PMC6397909	264	Mark	Thorac Cancer	Gene expression array	Homo sapiens	GO	No	Fisher, Chi-squared	Yes	Not stated	No	NA	Not stated	Background	No
PMC6398018	265	Mark	Evid Based Complement Alternat Med	Gene expression array	Rattus norvegicus	KEGG, GO	No	Not stated	No	Not stated	No	NA	Not stated	Background, FDR	No
PMC6398045	266	Mark	Evid Based Complement Alternat Med	Database	Damnacanthus indicus	KEGG	No	Not stated	Yes	WebGestalt	No	NA	Not stated	Background	No
PMC6398181	267	Mark	Oncotarget	Gene expression array	Homo sapiens	Ingenuity Knowledge Base	No	Fisher	No	Ingenuity Pathway Analysis	No	NA	Not stated	Background, FDR	Yes
PMC6398373	268	Mark	PeerJ	Gene expression array	Homo sapiens	Reactome	No	Not stated	Yes	Reactome web app	No	NA	Not stated	Background	Yes
PMC6398373	268	Mark	PeerJ	Gene expression array	Homo sapiens	Reactome	No	Not stated	Yes	Speed	No	NA	Not stated	Background	Yes
PMC6399292	270	Mark	Commun Biol	Metabolomics	Lolium perenne	KEGG	Yes	Not stated	Not stated	KEGG mapper	Yes	NA	No	Background	Yes
PMC6399358	271	Mark	Rice (N Y)	RNA-seq	Oryza sativa	GO	No	Fisher	Yes	agriGO	No	NA	Not stated	Background	No
PMC6399464	272	Mark	Front Genet	RNA-seq	Oreochromis aureus	GO	No	Not stated	Yes	PANTHER	No	NA	Not stated	Background	Yes
PMC6399464	272	Mark	Front Genet	RNA-seq	Oreochromis aureus	KEGG	No	Not stated	Yes	DAVID	No	NA	Not stated	Background	Yes
PMC6399908	274	Mark	Cancer Cell Int	Gene expression array, DNA methylation array	Homo sapiens	KEGG, GO	No	Not stated	No	DAVID	No	NA	Not stated	Background, FDR	No
PMC6399908	274	Mark	Cancer Cell Int	Gene expression array, DNA methylation array	Homo sapiens	KEGG	No	GSEA	Not stated	GSEA	No	NA	NA	FDR	No
PMC6400144	275	Mark	Front Immunol	RNA-seq	Cyprinus carpio	GO	No	Not stated	Yes	GOrilla	No	NA	Stated, but incorrect	Background	Yes
PMC6400381	276	Mark	PLoS One	Gene expression array	Homo sapiens	MSigDB	Yes	GSEA	Yes	GSEA	Yes	NA	NA	No	No
PMC6400675	277	Mark	J Cancer	RNA-seq	Homo sapiens	KEGG, GO	No	Not stated	No	DAVID	No	NA	Not stated	Background, FDR	No
PMC6400797	278	Mark	J Cancer	RNA-seq	Homo sapiens	KEGG, GO	No	Not stated	No	DAVID	No	NA	Not stated	Background, FDR	No
PMC6400804	279	Mark	J Cancer	RNA-seq, Gene expression array	Homo sapiens	MSigDB	No	GSEA	Yes	GSEA	Yes	NA	NA	No	No
PMC6401051	281	Mark	Sci Rep	RNA-seq	Vitis vinifera	KEGG, GO	No	No test	No test	Blast2GO	No	NA	No	Inference without test, Background	Yes
PMC6401130	282	Mark	Sci Rep	RNA-seq	Homo sapiens	KEGG	No	Not stated	Yes	clusterProfiler	Yes	No	Not stated	Background	Yes
PMC6401139	283	Mark	Sci Rep	Gene expression array	Homo sapiens	Not stated	No	GSEA	No	GSEA	Yes	NA	NA	FDR	No
PMC6401193	284	Mark	Mol Ther	RNA-seq	Homo sapiens	KEGG, GO	No	Not stated	No	Not stated	NA	NA	Not stated	Background, FDR	Yes
PMC6401378	285	Mark	Sci Rep	RNA-seq	Homo sapiens	MSigDB	No	GSEA	Yes	GSEA	No	NA	NA	No	No
PMC6402097	286	Mark	Cancer Cell Int	Gene expression array, DNA methylation array	Homo sapiens	KEGG, GO	No	Not stated	No	DAVID	NA	NA	Not stated	Background, FDR	No
PMC6402180	287	Mark	BMC Genomics	Genotyping array	Equus ferus caballus	KEGG, GO	No	Not stated	No	DAVID	Yes	NA	Yes	FDR	Yes
PMC6402361	288	Mark	Microb Cell	Gene expression array	Saccharomyces cerevisiae
	GO, YEASTRACT	No	Hypergeometric	Not stated	Custom R script	No	No	Not stated	Background, FDR	Yes
PMC6403139	289	Mark	Front Plant Sci	RNA-seq	Pseudotsuga menziesii	GO	No	Fisher	No	topGO	No	No	Not stated	Background, FDR	Yes
PMC6403139	289	Mark	Front Plant Sci	RNA-seq	Pseudotsuga menziesii	Pathway Studio	No	Not stated	No	Plant Pathway Studio	Yes	NA	Not stated	Background, FDR	Yes
PMC6403462	291	Mark	Front Psychol	Gene expression array	Homo sapiens	KEGG, GO	No	Not stated	No	DAVID	No	NA	Not stated	Background, FDR	No
PMC6403504	292	Mark	Oncol Lett	Database	Homo sapiens	KEGG, GO	Yes	Not stated	No	DAVID	Yes	NA	Not stated	Background, FDR	No
PMC6403508	293	Mark	Oncol Lett	Gene expression array	Homo sapiens	KEGG, GO	No	Not stated	No	DAVID	No	NA	Not stated	Background, FDR	Yes
PMC6403515	294	Mark	Oncol Lett	Proteomics	Homo sapiens	KEGG, GO	No	Not stated	No	Not stated	No	NA	Not stated	Background, FDR	No
PMC6404302	295	Mark	BMC Genomics	Genotyping array	Bos taurus	KEGG, GO	No	Not stated	Yes	DAVID	No	NA	Not stated	Background	No
PMC6404309	296	Mark	Cancer Cell Int	Gene expression array, DNA methylation array	Homo sapiens	KEGG, GO	No	Not stated	No	DAVID	No	NA	Not stated	Background, FDR	Yes
PMC6404309	296	Mark	Cancer Cell Int	Gene expression array, DNA methylation array	Homo sapiens	Not stated	No	Not stated	No	ConsensuspathDB	No	NA	Not stated	Background, FDR	Yes
PMC6404325	297	Mark	Breast Cancer Res	RNA-seq	Homo sapiens, Mus musculus	MSigDB	Yes	ssGSEA	Not stated	GSVA	Yes	No	NA	No	Yes
PMC6404658	299	Mark	PeerJ	Gene expression array	Homo sapiens	KEGG, GO	No	Not stated	No	DAVID	Yes	NA	Not stated	Background, FDR	Yes
PMC6405523	301	Kaumadi	Front Genet	Gene expression array	Homo sapiens	GO, Reactome	No	Fisher	No	DAVID	No	NA	Not stated	Background, FDR	Yes
PMC6405693	302	Kaumadi	Front Pharmacol	RNA-seq	Homo sapiens	KEGG, GO	Yes	Not stated	Yes	DAVID	Yes	NA	Not stated	Background	Yes
PMC6405706	303	Kaumadi	J Am Heart Assoc	Gene expression array	Sus scrofa	GO	No	Not stated	No	AmiGO	No	NA	Not stated	Background, FDR	Yes
PMC6405706	303	Kaumadi	J Am Heart Assoc	Gene expression array	Sus scrofa	Ingenuity Knowledge Base	No	Not stated	No	Ingenuity Pathway Analysis	No	NA	Not stated	Background, FDR	Yes
PMC6405995	305	Kaumadi	Sci Rep	RNA-seq, Proteomics	Homo sapiens	KEGG, PFAM	No	Not stated	Yes	STRING	No	NA	Not stated	Background	Yes
PMC6406057	306	Kaumadi	Bone Rep	Gene expression array	Homo sapiens	KEGG	No	Not stated	No	Not stated	No	NA	Not stated	Background, FDR	No
PMC6406290	308	Kaumadi	J Clin Med	RNA-seq	Homo sapiens	KEGG, GO	No	Not stated	Yes	DAVID	No	NA	Not stated	Background	No
PMC6406290	308	Kaumadi	J Clin Med	RNA-seq	Homo sapiens	GO	No	Not stated	Yes	GOrilla	No	NA	Not stated	Background	No
PMC6406290	308	Kaumadi	J Clin Med	RNA-seq	Homo sapiens	PANTHER	No	Not stated	Yes	Enrichr	No	NA	Not stated	Background	No
PMC6406290	308	Kaumadi	J Clin Med	RNA-seq	Homo sapiens	KEGG	No	GSEA	Yes	GSEA	No	NA	NA	No	No
PMC6406310	309	Kaumadi	Cancers (Basel)	RNA-seq	Homo sapiens	GO	No	Not stated	Yes	ToppGene	No	NA	Not stated	Background	Yes
PMC6406345	310	Kaumadi	J Clin Med	Genotyping array	Homo sapiens	GO	No	Not stated	No	Not stated	No	NA	Not stated	Background, FDR	Yes
PMC6406543	311	Kaumadi	Cells	miRNA-seq	Homo sapiens	Reactome	No	Fisher	Yes	Not stated	No	NA	Not stated	Background	No
PMC6406617	312	Kaumadi	Int J Environ Res Public Health	miRNA-seq	Homo sapiens	GO	No	Not stated	Yes	DIANA-miRPath	Yes	NA	Not stated	Background	No
PMC6406727	313	Kaumadi	Cells	PCR array	Homo sapiens	GO	Yes	Fisher	Yes	PANTHER	Yes	NA	Yes	Background	Yes
PMC6406848	314	Kaumadi	Biomolecules	Gene expression array	Homo sapiens	KEGG, WikiPathways, BioCarta, HumanCyc, PANTHER, GO, PID	No	Not stated	No	Enrichr	No	NA	Not stated	Background, FDR	Yes
PMC6407036	315	Kaumadi	Cancers (Basel)	Database	Homo sapiens	KEGG, GO	No	Not stated	Yes	STRING	No	NA	Not stated	Background	No
PMC6407597	316	Kaumadi	J Extracell Vesicles	Proteomics	Homo sapiens	GO	No	Hypergeometric	Yes	FunRich	Yes	NA	Yes	Background	No
PMC6408756	317	Kaumadi	World J Surg Oncol	Gene expression array	Homo sapiens	KEGG, GO	No	Not stated	Yes	clusterProfiler	Yes	No	Not stated	Background	No
PMC6408762	318	Kaumadi	Mol Cancer	RNA-seq	Homo sapiens	GO	No	Fisher	No	clusterProfiler	No	No	Not stated	Background, FDR	No
PMC6409090	319	Kaumadi	PeerJ	Gene expression array	Homo sapiens	KEGG, GO	No	Not stated	Yes	DAVID	No	NA	Not stated	Background	No
PMC6409335	321	Kaumadi	Front Genet	RNA-seq	Sus scrofa	KEGG, GO	No	Not stated	No	DAVID	No	NA	Not stated	Background, FDR	Yes
PMC6409516	322	Kaumadi	Genes (Basel)	RNA-seq	Sillago sihama	KEGG, GO	No	Not stated	Yes	Not stated	No	NA	Not stated	Background	No
PMC6409919	323	Kaumadi	Metabolites	Metabolomics	Homo sapiens	MetaboAnalyst	Yes	MSEA	No	MetaboAnalyst	Yes	NA	NA	FDR	Yes
PMC6409929	324	Kaumadi	Genes (Basel)	RNA-seq	Ovis aries	KEGG, GO	No	Not stated	No	GOseq	No	No	Not stated	Background, FDR	Yes
PMC6410058	325	Kaumadi	Genes (Basel)	RNA-seq	Zea mays	GO	No	Fisher	Yes	agriGO	Yes	NA	Yes	No	Yes
PMC6410316	326	Kaumadi	Toxins (Basel)	RNA-seq	Aequipecten opercularis	PFAM	No	Hypergeometric	Yes	Custom R script	Yes	No	Not stated	Background	Yes
PMC6410316	326	Kaumadi	Toxins (Basel)	RNA-seq	Aequipecten opercularis	GO	No	Fisher	Yes	Blast2GO	Yes	NA	Not stated	Background	Yes
PMC6410422	327	Kaumadi	Oxid Med Cell Longev	Genotyping array	Homo sapiens	KEGG, GO, BioCarta	No	GSEA	Yes	i-GSEA4GWAS	No	NA	Not stated	Background	No
PMC6410511	328	Kaumadi	Burns Trauma	Proteomics	Mus musculus	KEGG, GO	No	No test	No test	KAAS	No	NA	Not stated	Inference without test, Background	No
PMC6410844	330	Kaumadi	Proc Natl Acad Sci U S A	RNA-seq	Homo sapiens	KEGG	No	Not stated	Yes	Not stated	No	No	Not stated	Background, FDR	No
PMC6411608	331	Kaumadi	Transl Oncol	Database	Homo sapiens	KEGG, Reactome	No	No test	No test	Not stated	No	NA	Not stated	Inference without test, Background	Yes
PMC6411633	332	Kaumadi	Neoplasia	Gene expression array	Homo sapiens	MSigDB	No	GSEA	Yes	GSEA	No	NA	NA	FDR	No
PMC6411638	333	Kaumadi	Front Genet	RNA-seq	Brachymeria lasus	KEGG	No	Not stated	Yes	KOBAS	No	NA	Not stated	Background	No
PMC6411638	333	Kaumadi	Front Genet	RNA-seq	Brachymeria lasus	GO	No	Not stated	Yes	GOseq	No	No	Not stated	Background	No
PMC6411851	334	Kaumadi	Front Pharmacol	Proteomics	Homo sapiens	Ingenuity Knowledge Base	No	Not stated	No	Ingenuity Pathway Analysis	No	No	No	Background, FDR	No
PMC6412146	335	Kaumadi	Oncol Rep	Database	Homo sapiens	GO	No	Not stated	No	Metascape	Yes	NA	Not stated	Background, FDR	No
PMC6412146	335	Kaumadi	Oncol Rep	Database	Homo sapiens	KEGG	No	Not stated	No	WebGestalt	No	NA	Not stated	Background, FDR	No
PMC6412453	337	Kaumadi	Oncol Rep	Database	Homo sapiens	KEGG	No	Not stated	No	WebGestalt	No	NA	Not stated	Background, FDR	No
PMC6412593	338	Kaumadi	Oncol Rep	Gene expression array	Homo sapiens	MSigDB	Yes	GSEA	No	GSEA	No	NA	NA	FDR	No
PMC6412903	339	Kaumadi	Molecules	Metabolomics	Caragana intermedia	KEGG	No	Not stated	No	Not stated	No	NA	Not stated	Background, FDR	No
PMC6413023	340	Kaumadi	Int J Mol Sci	RNA-seq	Sus scrofa	GO	No	Not stated	No	GOseq	No	No	Not stated	Background, FDR	No
PMC6413023	340	Kaumadi	Int J Mol Sci	RNA-seq	Sus scrofa	KEGG	No	Not stated	No	KOBAS	Yes	NA	Not stated	Background, FDR	No
PMC6413261	341	Kaumadi	Am J Transl Res	RNA-seq	Rattus norvegicus	KEGG	No	Not stated	No	Not stated	No	No	Not stated	Background, FDR	No
PMC6413412	343	Kaumadi	Biomed Res Int	Database	Homo sapiens	KEGG, GO	No	Not stated	No	ClueGO/Cytoscape	No	No	Not stated	Background, FDR	No
PMC6413431	344	Kaumadi	Cancer Inform	RNA-seq	Homo sapiens	Reactome	No	Fisher	Yes	clusterProfiler	No	Yes	Yes	No	Yes
PMC6413561	345	Kaumadi	Med Sci Monit	Gene expression array	Homo sapiens	KEGG	No	GSEA	No	GSEA	Yes	NA	NA	No	No
PMC6413561	345	Kaumadi	Med Sci Monit	Gene expression array	Homo sapiens	GO	No	Not stated	No	DAVID	Yes	NA	Not stated	Background, FDR	No
PMC6413775	346	Kaumadi	JCI Insight	RNA-seq	Homo sapiens, Mus musculus	GO	No	Hypergeometric	Yes	Not stated	No	No	Not stated	Background	Yes
PMC6414158	347	Kaumadi	Int J Mol Med	Gene expression array	Homo sapiens	KEGG, GO	No	Not stated	No	DAVID	Yes	NA	Not stated	Background, FDR	Yes
PMC6414165	348	Kaumadi	Int J Mol Med	RNA-seq	Rattus norvegicus	KEGG, GO	No	Fisher	Yes	Not stated	No	No	Not stated	Background	No
PMC6414167	349	Kaumadi	Int J Mol Med	RNA-seq	Homo sapiens	Ingenuity Knowledge Base	No	EASE	No	DAVID	No	NA	Not stated	Background, FDR	No
PMC6414176	350	Kaumadi	Int J Mol Med	Database	Homo sapiens	KEGG, GO	No	Not stated	Yes	DAVID	No	NA	Not stated	Background	No
PMC6414252	351	Kaumadi	Cancer Lett	Gene expression array, Proteomics	Homo sapiens	Ingenuity Knowledge Base	No	Fisher	No	Ingenuity Pathway Analysis	No	No	Not stated	Background, FDR	No
PMC6414512	352	Kaumadi	Sci Rep	Gene expression array	Homo sapiens	MSigDB	No	GSEA	Yes	GSEA	Yes	NA	NA	No	No
PMC6414668	353	Kaumadi	Transl Psychiatry	RNA-seq	Homo sapiens	KEGG, GO	No	Not stated	Yes	DAVID	No	NA	Not stated	Background	No
PMC6414679	354	Kaumadi	Sci Rep	Database	Homo sapiens	KEGG	No	Not stated	No	Partek	No	NA	Not stated	Background, FDR	No
PMC6415300	355	Kaumadi	Biomed Res Int	RNA-seq	Homo sapiens	KEGG, GO	No	Fisher	Yes	Not stated	No	NA	Not stated	Background	Yes
PMC6416987	356	Kaumadi	BMC Genomics	Gene expression array	Mus musculus	KEGG, GO, BioCarta, Reactome, NCI, WikiPathways, PFAM	No	Not stated	Yes	Not stated	No	NA	Not stated	Background	No
PMC6417124	357	Kaumadi	BMC Cancer	RNA-seq	Homo sapiens	Ingenuity Knowledge Base	No	Not stated	Yes	Ingenuity Pathway Analysis	No	No	Not stated	Background	Yes
PMC6417669	358	Kaumadi	PLoS One	Proteomics	Homo sapiens	Ingenuity Knowledge Base	No	Not stated	No	Ingenuity Pathway Analysis	No	No	Not stated	Background, FDR	No
PMC6418127	359	Kaumadi	Sci Rep	Database	Triticum aestivum	GO	No	Hypergeometric	Yes	Cytoscape (No plugin stated)	Yes	NA	Not stated	Background	No
PMC6418229	360	Kaumadi	Sci Rep	Proteomics	Homo sapiens	KEGG, Reactome	No	GSEA	No	GSEA	No	NA	Yes	FDR	No
PMC6418293	361	Kaumadi	Exp Mol Med	Database	Homo sapiens	KEGG	No	GSEA	No	GSEA	No	NA	NA	FDR	No
PMC6419344	362	Kaumadi	Nutr Metab (Lond)	Proteomics	Anas platyrhynchos	KEGG	Yes	Not stated	No	ClueGO/Cytoscape	No	No	Not stated	Background, FDR	No
PMC6419526	363	Kaumadi	Front Genet	RNA-seq, miRNA-seq	Homo sapiens	GO, Cytoband	No	Not stated	Yes	ToppGene	No	NA	Not stated	Background	No
PMC6419852	366	Kaumadi	BMC Bioinformatics	Database	Homo sapiens	KEGG, GO, Reactome, DisGeNET	No	No test	No test	Not stated	No	NA	Not stated	Background	No
PMC6420108	367	Kaumadi	Nat Immunol	RNA-seq	Homo sapiens	KEGG	No	Not stated	No	ToppGene	No	NA	Not stated	Background, FDR	No
PMC6420656	368	Kaumadi	Transl Psychiatry	Genotyping array	Homo sapiens	DGIdb, ChEMBL, PDSP Ki DB, PHAROS, NCBI PubChem BioAssay, DSigDB	Yes	Not stated	Yes	MAGMA	Yes	No	Yes	No	No
PMC6421049	369	Kaumadi	Biomed Res Int	Metabolomics	Mus musculus	KEGG	No	Not stated	No	Not stated	No	No	Not stated	Background, FDR	No
PMC6421055	370	Kaumadi	Biomed Res Int	RNA-seq	Linum usitatissimum	GO	No	Not stated	Yes	GOseq	No	No	Not stated	Background	No
PMC6421058	371	Kaumadi	PeerJ	Database	Homo sapiens	KEGG, GO	No	Not stated	No	DAVID	Yes	NA	Not stated	Background, FDR	Yes
PMC6421261	372	Kaumadi	Front Med (Lausanne)	Gene expression array	Homo sapiens	KEGG, GO	No	Fisher	No	Not stated	No	No	Not stated	Background, FDR	No
PMC6422253	374	Kaumadi	PLoS Pathog	Gene expression array	Homo sapiens, Mus musculus	Ingenuity Knowledge Base	No	Not stated	No	DAVID	No	NA	Not stated	Background, FDR	No
PMC6422912	376	Kaumadi	Front Genet	Gene expression array	Homo sapiens	GO	No	Not stated	No	NOA web app	No	NA	Not stated	Background, FDR	No
PMC6423478	377	Kaumadi	Cancer Inform	RNA-seq	Homo sapiens	Reactome	No	Not stated	Yes	Enrichr	No	NA	Not stated	Background	No
PMC6423478	377	Kaumadi	Cancer Inform	RNA-seq	Homo sapiens	Omic Path	Yes	GSEA	Yes	GSEA	No	NA	NA	No	No
PMC6423580	378	Kaumadi	Mol Med Rep	EST sequencing	Eisenia fetida	KEGG, GO	No	Not stated	Yes	WebGestalt	No	NA	Not stated	Background	No
PMC6423588	379	Kaumadi	Mol Med Rep	Gene expression array	Homo sapiens	KEGG, GO	No	Not stated	No	DAVID	No	NA	Not stated	Background, FDR	No
PMC6423602	380	Kaumadi	Mol Med Rep	Gene expression array	Homo sapiens	GO, Reactome	No	Not stated	No	Not stated	No	No	Not stated	Background, FDR	No
PMC6423615	381	Kaumadi	Mol Med Rep	Database	Homo sapiens	GO	No	No test	No test	PANTHER	Yes	NA	Not stated	Inference without test	No
PMC6423625	382	Kaumadi	Mol Med Rep	Database	Homo sapiens	Not stated	No	Not stated	No	FunRich	Yes	NA	Not stated	Background, FDR	No
PMC6423634	383	Kaumadi	Mol Med Rep	Gene expression array	Homo sapiens	KEGG	No	Not stated	No	Not stated	No	No	Not stated	Background, FDR	No
PMC6423644	384	Kaumadi	Mol Med Rep	Gene expression array	Homo sapiens	KEGG, GO	No	Hypergeometric	No	Metascape	No	NA	Stated, but incorrect	Background, FDR	No
PMC6423861	385	Kaumadi	Malar J	Metabolomics	Plasmodium falciparum	GO	No	GSEA	No	GSEA	No	NA	NA	FDR	No
PMC6424868	386	Kaumadi	Front Cell Neurosci	Proteomics	Mus musculus	Not stated	No	Not stated	Yes	Not stated	No	No	Not stated	Background	No
PMC6424907	387	Kaumadi	Front Genet	RNA-seq	Longissimus thoracis	KEGG	No	Fisher	No	ClueGO/Cytoscape	Yes	No	Not stated	Background, FDR	Yes
PMC6425008	388	Kaumadi	Sci Rep	RNA-seq	Homo sapiens	KEGG, GO	No	Not stated	No	DAVID	Yes	NA	Not stated	Background, FDR	Yes
PMC6425123	389	Kaumadi	Exp Ther Med	Database	Homo sapiens	GO, PANTHER	No	Not stated	No	DAVID	No	NA	Not stated	Background, FDR	No
PMC6425136	390	Kaumadi	Exp Ther Med	Gene expression array	Homo sapiens	KEGG	No	Fisher	No	Genelibs	No	NA	Not stated	Background, FDR	No
PMC6425286	391	Kaumadi	Exp Ther Med	Database	Homo sapiens	Ingenuity Knowledge Base	No	Fisher	No	Ingenuity Pathway Analysis	No	NA	Not stated	Background, FDR	No
PMC6425361	392	Kaumadi	Oncol Lett	miRNA-seq	Homo sapiens	GO	No	Hypergeometric	No	GOseq	No	No	Not stated	Background, FDR	No
PMC6425361	392	Kaumadi	Oncol Lett	miRNA-seq	Homo sapiens	KEGG	No	No test	No test	KOBAS	No	NA	Not stated	Inference without test, Background	No
PMC6425613	393	Kaumadi	Hum Genomics	Database	Homo sapiens	KEGG, GO	No	Hypergeometric	No	Not stated	No	No	Yes	FDR	No
PMC6426640	395	Kaumadi	Turk J Biol	RNA-seq	Homo sapiens	GO	No	Not stated	Yes	STRING	No	NA	Not stated	Background	No
PMC6426748	396	Kaumadi	Front Genet	Gene expression array	Homo sapiens	Not stated	No	GSEA	Yes	GSEA	Yes	NA	NA	No	No
PMC6426909	397	Kaumadi	EJNMMI Res	Gene expression array	Mus musculus	GO	No	Fisher	No	PANTHER	No	NA	Not stated	Background, FDR	No
PMC6426909	397	Kaumadi	EJNMMI Res	Gene expression array	Mus musculus	Ingenuity Knowledge Base	No	Fisher	No	Ingenuity Pathway Analysis	No	No	Not stated	Background, FDR	No
PMC6427003	398	Kaumadi	Sci Rep	RNA-seq	Diabrotica virgifera	GO	No	No test	No test	Not stated	No	No	Not stated	Background	No
PMC6427931	399	Kaumadi	Med Sci Monit	miRNA expression array	Homo sapiens	KEGG, GO	No	Not stated	No	DAVID	Yes	NA	Not stated	Background, FDR	Yes
PMC6428040	400	Kaumadi	PeerJ	Gene expression array	Arabidopsis thaliana	GO	No	Fisher	No	GOATOOLS	No	No	Not stated	Background, FDR	Yes
PMC6428040	400	Kaumadi	PeerJ	Gene expression array	Arabidopsis thaliana	KEGG	No	Fisher, Hypergeometric	No	KOBAS	No	NA	Not stated	Background, FDR	Yes
PMC6428103	401	Kaumadi	Aging (Albany NY)	Gene expression array	Homo sapiens	GO	No	Not stated	Yes	clusterProfiler	No	No	Not stated	Background	Yes
PMC6428103	401	Kaumadi	Aging (Albany NY)	Gene expression array	Homo sapiens	KEGG, DO	No	Not stated	Yes	DOSE	No	NA	Not stated	Background	Yes
PMC6428269	402	Kaumadi	PLoS One	Gene expression array	Gallus gallus	KEGG	No	Not stated	No	DAVID	Yes	NA	Not stated	Background, FDR	No
PMC6428707	403	Kaumadi	Front Genet	Gene expression array	Homo sapiens	KEGG, GO	No	Not stated	Yes	clusterProfiler	No	No	Not stated	Background	No
PMC6428711	404	Kaumadi	Front Genet	Genotyping array	Cyprinus carpio	KEGG, GO	No	Not stated	No	DAVID	Yes	NA	Not stated	Background, FDR	Yes
PMC6428872	405	Kaumadi	Sci Rep	Genotyping array	Homo sapiens	Not stated	No	Not stated	Yes	i-GSEA4GWAS	No	NA	Not stated	Background	No
PMC6429102	406	Kaumadi	Int J Mol Sci	RNA-seq	Ipomoea batatas	GO	No	Hypergeometric	Yes	BiNGO/Cytoscape	No	No	Not stated	Background	No
PMC6429102	406	Kaumadi	Int J Mol Sci	RNA-seq	Ipomoea batatas	KEGG	No	Not stated	Not stated	KOBAS	Yes	NA	Not stated	Background	No
PMC6429206	407	Kaumadi	Int J Mol Sci	Genome sequencing	Fundulus majalis	KEGG	No	Not stated	Yes	DAVID	Yes	NA	Not stated	Background	Yes
PMC6429334	408	Kaumadi	Int J Mol Sci	Gene expression array	Homo sapiens	KEGG	No	Not stated	No	clusterProfiler	No	No	Not stated	Background, FDR	No
PMC6429403	409	Kaumadi	Int J Mol Sci	miRNA-seq	Gallus gallus	KEGG, GOslim	No	Not stated	Yes	Not stated	No	No	Not stated	Background	No
PMC6429803	410	Kaumadi	Stem Cell Res Ther	RNA-seq	Homo sapiens	KEGG, GO	No	Hypergeometric	No	Not stated	No	No	Not stated	Background, FDR	No
PMC6430101	411	Kaumadi	PeerJ	Database	Homo sapiens	KEGG	No	Not stated	Yes	DAVID	No	NA	Not stated	Background	Yes
PMC6430740	412	Kaumadi	Biosci Rep	Metabolomics	Homo sapiens	MetaboAnalyst	Yes	Not stated	Yes	MetaboAnalyst	Yes	NA	Not stated	Background	No
PMC6430771	413	Kaumadi	Sci Rep	RNA-seq	Equus caballus	GO	No	Hypergeometric	No	GOseq	No	No	Not stated	Background, FDR	Yes
PMC6430771	413	Kaumadi	Sci Rep	RNA-seq	Equus caballus	KEGG	No	Not stated	No	KOBAS	No	NA	Not stated	Background, FDR	Yes
PMC6431437	414	Kaumadi	Biomed Res Int	Gene expression array	Homo sapiens	Ingenuity Knowledge Base	No	Not stated	No	Ingenuity Pathway Analysis	No	No	Not stated	Background, FDR	No
PMC6431541	415	Kaumadi	PeerJ	RNA-seq	Trachemys scripta elegans	GO	No	Hypergeometric	Yes	GOseq	No	No	Not stated	Background	No
PMC6431659	416	Kaumadi	Front Genet	RNA-seq	Sus scrofa	KEGG, GO	No	Not stated	No	DAVID	No	NA	Not stated	Background, FDR	No
PMC6431671	417	Kaumadi	Front Pharmacol	Proteomics	Homo sapiens	KEGG, GO	No	Not stated	No	DAVID	Yes	NA	Not stated	Background, FDR	No
PMC6432706	418	Kaumadi	Dis Markers	Database	Homo sapiens	GO	No	Not stated	Yes	BiNGO/Cytoscape	No	No	Not stated	Background	Yes
PMC6432706	418	Kaumadi	Dis Markers	Database	Homo sapiens	KEGG	No	Not stated	No	clusterProfiler	No	No	Not stated	Background, FDR	Yes
PMC6432869	419	Kaumadi	Toxicol Sci	RNA-seq	Mus musculus	Ingenuity Knowledge Base	Yes	Not stated	No	Ingenuity Pathway Analysis	No	No	Not stated	Background, FDR	No
PMC6433941	422	Kaumadi	Front Pharmacol	RNA-seq	Homo sapiens	KEGG, GO	No	Not stated	No	Not stated	No	No	Not stated	Background, FDR	No
PMC6434019	423	Kaumadi	Exp Mol Med	Gene expression array	Homo sapiens	KEGG	No	GSEA	No	GSEA	Yes	NA	NA	FDR	No
PMC6434181	424	Kaumadi	Heliyon	Gene expression array	Homo sapiens	MSigDB	No	GSEA	Yes	GSEA	No	NA	NA	No	No
PMC6434209	425	Kaumadi	Cancer Med	RNA-seq	Homo sapiens	GO	No	Not stated	No	DAVID	No	NA	Not stated	Background, FDR	No
PMC6434209	425	Kaumadi	Cancer Med	RNA-seq	Homo sapiens	KEGG	No	Not stated	No	KOBAS	No	NA	Not stated	Background, FDR	No
PMC6434210	426	Kaumadi	Cancer Med	Proteomics	Homo sapiens	Ingenuity Knowledge Base	No	Fisher	No	Ingenuity Pathway Analysis	No	No	Not stated	Background, FDR	No
PMC6434241	427	Kaumadi	Exp Ther Med	Gene expression array	Homo sapiens	KEGG	No	EASE	Yes	DAVID	No	NA	Not stated	Background	No
PMC6434248	428	Kaumadi	Exp Ther Med	Database	Homo sapiens	KEGG	No	Fisher	No	Not stated	No	No	Not stated	Background, FDR	No
PMC6434549	430	Kaumadi	Ecol Evol	RNA-seq	Zootermopsis nevadensis	KEGG, GO	No	Not stated	Yes	clusterProfiler	No	No	Not stated	Background	Yes
PMC6434600	431	Kaumadi	DNA Cell Biol	Gene expression array	Mus musculus	KEGG, GO	No	Not stated	Not stated	Not stated	No	No	Not stated	Background, FDR	No
PMC6434905	432	Kaumadi	Front Pharmacol	Proteomics	Phellinus igniarius	GO	No	Not stated	No	DAVID	Yes	NA	Not stated	Background, FDR	No
PMC6434914	433	Kaumadi	Cancer Manag Res	Gene expression array	Homo sapiens	KEGG, GO	No	Not stated	No	Not stated	No	No	Not stated	Background, FDR	No
PMC6435149	434	Kaumadi	PLoS One	DNA methylation array	Homo sapiens	Ingenuity Knowledge Base	No	Fisher	No	Ingenuity Pathway Analysis	No	No	Not stated	Background, FDR	No
PMC6436215	437	Kaumadi	Genome Med	Database	Homo sapiens	Reactome	No	GSEA	No	GSEA	No	NA	NA	FDR	Yes
PMC6436478	438	Kaumadi	Parasite	miRNA-seq	Haemaphysalis longicornis	GO	No	Not stated	No	Not stated	No	No	Not stated	Background, FDR	No
PMC6436648	439	Kaumadi	FASEB J	Proteomics	Sus scrofa	GO	No	Not stated	No	Blast2GO	No	No	Not stated	Background, FDR	No
PMC6436648	439	Kaumadi	FASEB J	Proteomics	Sus scrofa	KEGG	No	Not stated	No	Not stated	No	No	Not stated	Background, FDR	No
PMC6436759	440	Kaumadi	PLoS Genet	Genotyping array	Homo sapiens	GO, Reactome, PANTHER	No	GSEA	No	GSEA	No	NA	NA	FDR	No
PMC6437077	441	Kaumadi	Front Genet	RNA-seq, DNA methylation sequencing	Mus musculus	KEGG, GO	No	Not stated	No	DAVID	No	NA	Not stated	Background, FDR	No
PMC6437149	442	Kaumadi	Sci Rep	RNA-seq	Homo sapiens	KEGG	No	GSEA	Yes	GSEA	No	NA	NA	No	No
PMC6437718	443	Kaumadi	Med Sci Monit	Metabolomics	Rattus norvegicus	KEGG	No	Not stated	No	MetaboAnalyst	No	NA	Not stated	Background, FDR	No
PMC6438035	444	Kaumadi	BMC Oral Health	Gene expression array	Homo sapiens	KEGG, GO	No	Not stated	Yes	DAVID	No	NA	Not stated	Background	Yes
PMC6438040	445	Kaumadi	Proteome Sci	Proteomics	Homo sapiens	KEGG, Reactome	No	No test	No test	FunRich	Yes	NA	Not stated	Background	No
PMC6438265	446	Kaumadi	Cancer Manag Res	Database	Homo sapiens	KEGG, GO	No	Not stated	No	clusterProfiler	No	No	Not stated	Background, FDR	Yes
PMC6438423	447	Kaumadi	Int J Oncol	Gene expression array	Homo sapiens	KEGG, GO	No	No test	No test	DAVID	No	NA	Not stated	Background	No
PMC6438431	448	Kaumadi	Int J Oncol	Proteomics	Homo sapiens	KEGG, GO	No	Not stated	No	DAVID	No	NA	Not stated	Background, FDR	No
PMC6438570	450	Kaumadi	PLoS One	Proteomics	Homo sapiens	Ingenuity Knowledge Base	Yes	Fisher	No	Ingenuity Pathway Analysis	Yes	No	Not stated	Background, FDR	No
PMC6438902	451	Kaumadi	Front Genet	Genome sequencing	Catharanthus roseus	KEGG, GO, plantCyc	No	Fisher	Yes	PlantGSEA	No	NA	Yes	No	No
PMC6439315	452	Kaumadi	Front Genet	Database	Homo sapiens	KEGG	No	Not stated	No	OmicsBean	No	No	Not stated	Background, FDR	No
PMC6439482	453	Kaumadi	Front Pharmacol	Metabolomics	Homo sapiens	Not stated	No	Not stated	No	MetaboAnalyst	Yes	NA	Not stated	Background, FDR	No
PMC6439977	454	Kaumadi	Int J Oncol	Database	Homo sapiens	KEGG, GO, Reactome, CORUM	No	Not stated	No	Metascape	No	NA	Not stated	Background, FDR	No
PMC6440132	455	Kaumadi	Lipids Health Dis	RNA-seq	Mus musculus	KEGG, GO	No	Not stated	No	DAVID	No	NA	Not stated	Background, FDR	No
PMC6441238	457	Kaumadi	BMC Med Genet	Database	Homo sapiens	Not stated	No	Not stated	No	GenCLiP	Yes	NA	Not stated	Background, FDR	Yes
PMC6441536	458	Kaumadi	Prostate Cancer	Genotyping array	Homo sapiens	GO	No	Not stated	Yes	Ingenuity Pathway Analysis	No	No	Not stated	Background	Yes
PMC6441654	459	Kaumadi	Hortic Res	RNA-seq	Eriobotrya japonica	GO	No	Not stated	Yes	Not stated	No	No	Not stated	Background, FDR	No
PMC6441712	460	Kaumadi	Neoplasia	RNA-seq	Homo sapiens	KEGG, GO	No	Not stated	No	DAVID	No	NA	Not stated	No data shown, Background	No
PMC6442036	463	Kaumadi	J Biol Chem	RNA-seq	Mus musculus	GO	No	EASE	Yes	DAVID	No	NA	Not stated	Background	No
PMC6442054	464	Kaumadi	J Biol Chem	Proteomics	Capra aegagrus hircus	GO	No	Not stated	Yes	PANTHER	Yes	NA	Yes	No	No
PMC6442443	465	Kaumadi	Stem Cells Int	RNA-seq	Equus caballus	GO	No	Not stated	Yes	DIANA-miRPath	Yes	NA	Not stated	Background	Yes
PMC6442443	465	Kaumadi	Stem Cells Int	RNA-seq	Equus caballus	KEGG, GO	No	Not stated	Yes	STRING	Yes	NA	Not stated	Background	Yes
PMC6442670	467	Kaumadi	PeerJ	Gene expression array	Homo sapiens	KEGG, GO	No	Not stated	No	clusterProfiler	No	No	Not stated	Background, FDR	No
PMC6442994	468	Kaumadi	Oncotarget	Genotyping array	Homo sapiens	Ingenuity Knowledge Base	No	Fisher	No	Ingenuity Pathway Analysis	No	NA	Not stated	Background, FDR	No
PMC6443345	470	Kaumadi	Int J Mol Med	Proteomics	Canis lupus familiaris	KEGG, GO	No	Fisher	Yes	STRING	No	NA	Not stated	Background	No
PMC6443651	471	Kaumadi	Cell Death Dis	Gene expression array	Homo sapiens	KEGG	No	Not stated	No	Not stated	No	No	Not stated	Background, FDR	No
PMC6443865	472	Kaumadi	FEBS Open Bio	Gene expression array	Homo sapiens	CCGA	No	GSEA	Yes	GSEA	No	NA	NA	Background	No
PMC6443874	473	Kaumadi	FEBS Open Bio	Gene expression array	Homo sapiens	KEGG, GO	No	GSEA	No	GSEA	Yes	NA	NA	FDR	No
PMC6443911	474	Kaumadi	Front Plant Sci	RNA-seq	Vitis vinifera	GO	No	Not stated	Yes	GOstats	No	No	Not stated	Background	No
PMC6444048	475	Kaumadi	Ann Surg Treat Res	RNA-seq	Homo sapiens	KEGG, GO, BioCarta	No	Not stated	Yes	DAVID	No	NA	Not stated	Background	Yes
PMC6444048	475	Kaumadi	Ann Surg Treat Res	RNA-seq	Homo sapiens	MSigDB	No	GSEA	Yes	GSEA	No	NA	NA	No	Yes
PMC6444190	476	Kaumadi	Front Mol Neurosci	Gene expression array	Homo sapiens	KEGG, GO	No	Not stated	No	Enrichr	No	NA	Not stated	Background, FDR	No
PMC6444224	477	Kaumadi	EBioMedicine	RNA-seq	Homo sapiens	GO	No	Not stated	Yes	DAVID	No	NA	Not stated	Background	No
PMC6444224	477	Kaumadi	EBioMedicine	RNA-seq	Homo sapiens	Not stated	No	GSEA	Yes	GSEA	No	NA	NA	No	No
PMC6444437	478	Kaumadi	Oncol Lett	Gene expression array	Homo sapiens	Not stated	No	Fisher	Yes	DAVID	No	NA	Not stated	Background	No
PMC6444485	479	Kaumadi	Oncol Lett	Database	Homo sapiens	KEGG	No	Fisher	No	clusterProfiler	No	No	Not stated	Background, FDR	Yes
PMC6444485	479	Kaumadi	Oncol Lett	Database	Homo sapiens	KEGG, GO	No	Fisher	No	MATHT	No	NA	Not stated	Background, FDR	Yes
PMC6444505	480	Kaumadi	World J Surg Oncol	Gene expression array	Homo sapiens	KEGG, GO	No	Not stated	No	Metascape	No	NA	Not stated	Background, FDR	Yes
PMC6444683	481	Kaumadi	BMC Genomics	Genome sequencing	Glycine max	GO	No	No test	No test	agriGO	Yes	No	Not stated	Background, FDR	NA
PMC6444860	482	Kaumadi	BMC Med Genomics	RNA-seq	Homo sapiens	KEGG, GO	No	Not stated	Yes	GOseq	Yes	No	Not stated	Background	No
PMC6444876	483	Kaumadi	BMC Genomics	Genotyping array	Bos taurus	KEGG, GO	No	Not stated	No	DAVID	No	NA	Not stated	Background, FDR	No
PMC6445055	484	Kaumadi	Front Genet	Gene expression array	Mus musculus	GO	No	Not stated	No	PANTHER	No	NA	Not stated	Background, FDR	No
PMC6445055	484	Kaumadi	Front Genet	Gene expression array	Mus musculus	Ingenuity Knowledge Base	No	Not stated	No	Ingenuity Pathway Analysis	Yes	No	Not stated	Background, FDR	Yes
PMC6445072	485	Kaumadi	Nat Commun	Genotyping array	Homo sapiens	MSigDB, GWAS-catalog	No	Hypergeometric	Yes	FUMA	No	NA	Not stated	Background	Yes
PMC6445606	488	Kaumadi	Clin Transl Gastroenterol	Metabolomics	Homo sapiens	Not stated	No	Not stated	No	MetaboAnalyst	Yes	NA	Not stated	Background, FDR	No
PMC6445839	489	Kaumadi	Front Pharmacol	Gene expression array	Homo sapiens	GO	No	GSEA	Yes	clusterProfiler	Yes	No	Yes	No	Yes
PMC6446409	491	Kaumadi	Mol Cancer	RNA-seq	Homo sapiens	Not stated	No	GSEA	No	GSEA	Yes	NA	NA	FDR	No
PMC6446477	492	Kaumadi	Curr Genomics	Genome sequencing	Homo sapiens	Not stated	No	Not stated	No	DAVID	No	NA	Not stated	Background, FDR	No
PMC6446482	493	Kaumadi	Curr Genomics	RNA-seq	Mus musculus	KEGG, GO	No	No test	No test	Not stated	No	No	Not stated	Background	No
PMC6446796	495	Kaumadi	Plant Physiol	PPI	Arabidopsis thaliana	GO	No	Not stated	Not stated	Not stated	No	No	Not stated	No data shown	Yes
PMC6446857	496	Kaumadi	J Cell Biol	Proteomics	Homo sapiens	GO	No	Not stated	No	ClueGO/Cytoscape	No	No	Not stated	Background, FDR	No
PMC6447179	497	Kaumadi	PLoS One	Gene expression array	Rattus norvegicus	Ingenuity Knowledge Base	No	Fisher	No	Ingenuity Pathway Analysis	No	No	Not stated	Background, FDR	No
PMC6447179	497	Kaumadi	PLoS One	Gene expression array	Rattus norvegicus	GO	No	Not stated	No	Not stated	No	NA	Not stated	Background, FDR	No
PMC6447764	498	Kaumadi	Exp Ther Med	Database	Homo sapiens	KEGG	No	EASE	Yes	DAVID	No	NA	Not stated	Background	Yes
PMC6447910	501	Kaumadi	Exp Ther Med	Gene expression array	Rattus norvegicus	KEGG, GO	No	Not stated	No	Not stated	No	NA	Not stated	Background, FDR	No
PMC6447923	502	Kaumadi	Oncol Lett	Database	Homo sapiens	Not stated	No	GSEA	No	GSEA	No	NA	NA	FDR	No
PMC6447940	503	Kaumadi	Oncol Lett	Database	Homo sapiens	KEGG, GO	No	Not stated	Yes	DAVID	No	NA	Not stated	Background	No
PMC6447945	504	Kaumadi	Oncol Lett	Database	Homo sapiens	KEGG, GO	No	Not stated	No	DAVID	No	NA	Not stated	Background, FDR	Yes
PMC6447949	505	Kaumadi	Oncol Lett	Database	Homo sapiens	KEGG, GO	No	Not stated	Yes	clusterProfiler	No	No	Not stated	Background	No
PMC6448023	506	Kaumadi	Front Neurosci	Proteomics, Metabolomics	Rattus norvegicus	KEGG, GO	No	Not stated	No	DAVID	Yes	NA	Not stated	Background, FDR	No
PMC6448089	507	Kaumadi	Oncol Rep	Database	Homo sapiens	KEGG, GO	No	GSEA	Yes	GSEA	No	NA	NA	No	Yes
PMC6448456	509	Kaumadi	Med Sci Monit	Database	Homo sapiens	KEGG, GO	No	Not stated	No	DAVID	Yes	NA	Not stated	Background, FDR	No
PMC6448481	510	Kaumadi	Front Genet	Database	Homo sapiens	MSigDB	No	GSEA	Yes	GSEA	No	NA	NA	No	Yes
PMC6448860	511	Kaumadi	PLoS One	Database	Homo sapiens	KEGG, GO	No	Not stated	Yes	DAVID	No	NA	Not stated	Background	Yes
PMC6448917	512	Kaumadi	PLoS One	RNA-seq	Homo sapiens	KEGG	No	Not stated	No	DAVID	Yes	NA	Not stated	Background, FDR	No
PMC6449165	513	Kaumadi	eNeuro	RNA-seq	Homo sapiens	MSigDB	No	Hypergeometric	Yes	GSEA	No	NA	NA	No	No
PMC6449233	514	Kaumadi	Thorac Cancer	Gene expression array	Homo sapiens	KEGG, GO	No	Not stated	No	Not stated	No	NA	Not stated	Background, FDR	No
PMC6449350	515	Kaumadi	Sci Rep	RNA-seq	Auricularia cornea	GO	No	Hypergeometric	No	GOseq	No	No	Not stated	Background, FDR	No
PMC6449350	515	Kaumadi	Sci Rep	RNA-seq	Auricularia cornea	KEGG	No	Hypergeometric	Yes	KOBAS	No	NA	Not stated	Background	No
PMC6449464	516	Kaumadi	Front Microbiol	Genome sequencing	Bacillus cereus	GO	No	Fisher	Yes	Not stated	No	NA	Not stated	No data shown	No
PMC6449602	517	Kaumadi	J Korean Med Sci	Metabolomics	Homo sapiens	KEGG	No	Not stated	No	MSEA	No	NA	NA	FDR	No
PMC6449695	518	Kaumadi	Front Genet	RNA-seq	Oryza sativa	KEGG, GO	No	Not stated	Yes	DAVID	No	NA	Not stated	Background	No
PMC6449719	519	Kaumadi	Mol Cells	Gene expression array	Homo sapiens	KEGG, GO	No	Hypergeometric	No	clusterProfiler	No	No	Not stated	Background, FDR	No
PMC6449888	520	Kaumadi	BMC Syst Biol	Gene expression array	Homo sapiens	GO	No	Hypergeometric	No	topGO	No	No	Not stated	Background, FDR	No
PMC6449998	521	Kaumadi	J Biol Res (Thessalon)	Database	Homo sapiens	GO	No	Not stated	No	DAVID	No	NA	Not stated	Background, FDR	No
PMC6449998	521	Kaumadi	J Biol Res (Thessalon)	Database	Homo sapiens	GO	No	Not stated	No	FunRich	No	NA	Not stated	Background, FDR	No
PMC6449998	521	Kaumadi	J Biol Res (Thessalon)	Database	Homo sapiens	GO	No	Not stated	Yes	Enrichr	No	NA	Not stated	Background	No
PMC6450006	522	Kaumadi	BMC Genomics	RNA-seq	Brassica alboglabra	GO	No	Not stated	No	GOseq	No	No	Not stated	Background, FDR	No
PMC6450006	522	Kaumadi	BMC Genomics	RNA-seq	Brassica alboglabra	KEGG	No	Not stated	Yes	KOBAS	No	NA	Not stated	Background	No
PMC6450213	524	Kaumadi	Front Oncol	Gene expression array	Homo sapiens	KEGG, GO	No	Not stated	No	DAVID	No	NA	Not stated	Background, FDR	No
PMC6450379	525	Kaumadi	PeerJ	RNA-seq, Gene expression array	Homo sapiens	MSigDB	No	GSEA	Yes	GSEA	No	NA	NA	No	No
PMC6450757	526	Kaumadi	J Neurooncol	Database	Homo sapiens	KEGG, GO	No	Not stated	Yes	Enrichr	No	NA	Not stated	Background	No
PMC6450757	526	Kaumadi	J Neurooncol	Database	Homo sapiens	MSigDB	No	GSEA	Yes	GSEA	Yes	NA	NA	No	No
PMC6450889	527	Kaumadi	Sci Rep	Database	Homo sapiens	MSigDB	No	GSEA	Yes	GSEA	No	NA	NA	No	No
PMC6451254	528	Kaumadi	BMC Genomics	Gene expression array	Homo sapiens	Ingenuity Knowledge Base	No	Not stated	Yes	Ingenuity Pathway Analysis	No	NA	Not stated	Background	Yes
PMC6453463	530	Kaumadi	PLoS One	RNA-seq	Fenneropenaeus chinensis	GO	No	Not stated	Yes	GOseq	No	NA	Not stated	Background	No
PMC6453463	530	Kaumadi	PLoS One	RNA-seq	Fenneropenaeus chinensis	KEGG	No	Not stated	Yes	KOBAS	No	NA	Not stated	Background	No
PMC6454075	531	Kaumadi	Front Genet	Database	Homo sapiens	KEGG	No	Fisher	Yes	clusterProfiler	No	NA	Not stated	Background	Yes
PMC6454736	533	Kaumadi	BMC Genomics	Genotyping array	Bos taurus	KEGG	Yes	No test	No test	DAVID	Yes	NA	Not stated	Inference without test, Background	No
PMC6454777	534	Kaumadi	Cancer Cell Int	Database	Homo sapiens	MSigDB	No	GSEA	No	GSEA	No	NA	NA	FDR	No
PMC6454777	534	Kaumadi	Cancer Cell Int	Database	Homo sapiens	KEGG, GO	No	Not stated	No	DAVID	No	NA	Not stated	Background, FDR	No
PMC6455000	535	Kaumadi	Drug Des Devel Ther	Database	Homo sapiens	KEGG, GO	No	Not stated	Yes	WebGestalt	No	NA	Not stated	Background	No
PMC6455119	536	Kaumadi	Emerg Microbes Infect	RNA-seq	Mycobacterium tuberculosis	KEGG	No	Not stated	No	Not stated	No	NA	Not stated	Background, FDR	No
PMC6455998	540	Kaumadi	Medicine (Baltimore)	Database	Homo sapiens	KEGG, GO	No	Not stated	No	DAVID	Yes	NA	Not stated	Background, FDR	No
PMC6456535	541	Kaumadi	Am J Transl Res	Gene expression array	Homo sapiens	KEGG, GO	No	GSEA	No	GSEA	No	NA	NA	FDR	No
PMC6456573	542	Kaumadi	Sci Rep	Gene expression array	Arabidopsis thaliana	GO	No	Not stated	Yes	agriGO	Yes	NA	Not stated	Background	No
PMC6456583	543	Kaumadi	Sci Rep	Gene expression array	Homo sapiens	KEGG	No	Not stated	No	KEGG mapper	No	NA	Not stated	Background, FDR	No
PMC6456668	544	Kaumadi	Front Genet	Database	Homo sapiens	KEGG, GO, Reactome	No	Not stated	Yes	STRING	No	NA	Not stated	Background	No
PMC6457290	545	Kaumadi	Biomed Res Int	RNA-seq	Mus musculus	KEGG, Reactome, PANTHER, BioCyc	No	Not stated	No	Not stated	No	NA	Not stated	Background, FDR	No
PMC6457324	546	Kaumadi	Med Sci Monit	RNA-seq	Homo sapiens	KEGG, GO	No	Fisher	Yes	Not stated	No	NA	Not stated	Background	No
PMC6458835	548	Kaumadi	Arthritis Res Ther	RNA-seq	Homo sapiens	Not stated	No	GSEA	Yes	GSEA	No	NA	NA	No	No
PMC6458921	549	Kaumadi	Biomed Res Int	Database	Homo sapiens	KEGG, GO	No	Not stated	Yes	DAVID	No	NA	Not stated	Background	No
PMC6459977	553	Kaumadi	Sci Rep	RNA-seq	Homo sapiens	KEGG, GO, BioCarta, InterPro	No	EASE	No	DAVID	Yes	Yes	Not stated	Background, FDR	No
PMC6460520	554	Kaumadi	BMC Plant Biol	Proteomics	Arabidopsis thaliana	GO	No	Not stated	Yes	agriGO	No	No	Not stated	Background	Yes
PMC6460520	554	Kaumadi	BMC Plant Biol	Proteomics	Arabidopsis thaliana	KEGG	No	Not stated	No	KEGG mapper	Yes	NA	Not stated	Background, FDR	Yes
PMC6461639	558	Kaumadi	Sci Rep	Genotyping array	Homo sapiens	Not stated	No	Not stated	Yes	MAGENTA	Yes	NA	Not stated	Background	No
PMC6461639	558	Kaumadi	Sci Rep	Genotyping array	Homo sapiens	Not stated	No	Not stated	Yes	MAGMA	Yes	NA	Not stated	Background	No
PMC6461639	558	Kaumadi	Sci Rep	Genotyping array	Homo sapiens	Not stated	No	Not stated	Yes	Pascal	Yes	NA	Not stated	Background	No
PMC6461817	559	Kaumadi	Clin Proteomics	Proteomics	Homo sapiens	GO	No	Not stated	Yes	DAVID	Yes	NA	Not stated	Background	Yes
PMC6462431	560	Kaumadi	Am J Clin Nutr	RNA-seq	Homo sapiens	MSigDB	Yes	Hypergeometric	Yes	GSEA	Yes	NA	NA	Background	No
PMC6462501	561	Kaumadi	J Biol Chem	RNA-seq	Homo sapiens	GO	No	Not stated	No	DAVID	No	NA	Not stated	Background, FDR	No
PMC6463114	563	Kaumadi	J Clin Med	RNA-seq, DNA methylation array	Homo sapiens	GO, PANTHER	No	Not stated	No	FunRich	No	No	Not stated	Background, FDR	No
PMC6463297	566	Kaumadi	Nat Genet	Genotyping array	Homo sapiens	GO, KEGG, Reactome, BioCarta, MGI	No	Not stated	Yes	MAGMA	No	NA	Not stated	Background	Yes
PMC6463680	567	Kaumadi	Biomed Res Int	Gene expression array	Mus musculus	KEGG, GO	No	Hypergeometric	No	DAVID	No	NA	Yes	FDR	No
PMC6463746	568	Kaumadi	Mol Ther Oncolytics	Database	Homo sapiens	KEGG, GO	No	No test	No test	Enrichr	No	No	Not stated	Inference without test	No
PMC6463780	569	Kaumadi	Onco Targets Ther	RNA-seq	Homo sapiens	KEGG, GO	No	Not stated	No	clusterProfiler	Yes	No	Not stated	Background, FDR	No
PMC6464579	570	Kaumadi	Cell Cycle	Database	Homo sapiens	MSigDB	No	GSEA	Yes	GSEA	No	NA	NA	No	No
PMC6465361	571	Kaumadi	Sci Rep	RNA-seq	Zonotrichia albicollis	Ingenuity Knowledge Base	No	Not stated	Yes	Ingenuity Pathway Analysis	No	NA	Not stated	Background	Yes
PMC6466853	576	Kaumadi	Stem Cells Int	Gene expression array	Mus musculus	GO	No	Fisher	No	GeneSpring	No	No	Not stated	Background, FDR	No
PMC6467686	577	Kaumadi	Neurol Neuroimmunol Neuroinflamm	Proteomics	Homo sapiens	GO	No	Not stated	Yes	PIANO	No	No	Not stated	Background	No
PMC6467871	578	Kaumadi	Sci Rep	RNA-seq	Dugesia ryukyuensis	KEGG, GO	No	Not stated	Yes	DAVID	Yes	No	Not stated	Background	No
PMC6467924	579	Kaumadi	Sci Rep	RNA-seq	Homo sapiens	Not stated	No	GSEA	Yes	GSEA	No	NA	NA	No	No
PMC6468404	581	Kaumadi	Exp Ther Med	Gene expression array	Homo sapiens	KEGG, GO	No	Not stated	No	DAVID	No	NA	Not stated	Background, FDR	No
PMC6468419	582	Kaumadi	Metabolites	Metabolomics	Homo sapiens	KEGG	No	No test	No test	MetaboAnalyst	Yes	NA	Not stated	Background, FDR	No
PMC6468534	583	Kaumadi	Metabolites	Metabolomics	Rattus norvegicus	Not stated	No	Not stated	Yes	MetaboAnalyst	Yes	NA	Not stated	Background	No
PMC6468656	585	Kaumadi	Cancers (Basel)	RNA-seq	Homo sapiens	Ingenuity Knowledge Base	No	Not stated	No	Ingenuity Pathway Analysis	No	No	Not stated	Background, FDR	No
PMC6469038	587	Kaumadi	Cell Commun Signal	RNA-seq	Homo sapiens	Not stated	No	GSEA	No	GSEA	No	NA	NA	FDR	No
PMC6469135	588	Kaumadi	Cancer Cell Int	RNA-seq	Homo sapiens	Not stated	No	GSEA	Yes	GSEA	No	NA	NA	No	No
PMC6469547	589	Kaumadi	Int J Ophthalmol	Gene expression array	Homo sapiens	KEGG, GO	No	GSEA	No	GSEA	No	NA	NA	FDR	No
PMC6470426	590	Kaumadi	J Oncol	Gene expression array	Homo sapiens	Not stated	No	GSEA	No	GSEA	Yes	NA	NA	FDR	No
PMC6470438	591	Kaumadi	Biomed Res Int	Proteomics	Mus musculus	KEGG, GO, NCBI, UniProt	No	Fisher	No	MS Excel	No	No	Yes	FDR	No
PMC6470625	592	Kaumadi	Genes (Basel)	RNA-seq	Mus musculus	Ingenuity Knowledge Base	No	Not stated	No	Ingenuity Pathway Analysis	No	No	Not stated	Background, FDR	No
PMC6470627	593	Kaumadi	Front Pharmacol	Metabolomics	Rattus norvegicus	Not stated	No	Not stated	No	MetaboAnalyst	Yes	No	Not stated	Background, FDR	No
PMC6470789	594	Kaumadi	Int J Mol Sci	Gene expression array, RNA-seq	Homo sapiens, Mus musculus	Vesiclepedia	Yes	GSEA	Yes	GSEA	No	NA	NA	No	No
PMC6470995	595	Kaumadi	Genes (Basel)	RNA-seq	Oryza sativa	GO	No	Not stated	Yes	agriGO	Yes	NA	Yes	No	Yes
PMC6470995	595	Kaumadi	Genes (Basel)	RNA-seq	Oryza sativa	KEGG	No	Not stated	Yes	KOBAS	No	NA	Yes	No	Yes
PMC6471254	598	Kaumadi	Mol Med Rep	Gene expression array	Homo sapiens	KEGG	No	GSEA	Yes	GSEA	No	NA	NA	No	Yes
PMC6471261	599	Kaumadi	Int J Mol Sci	miRNA-seq	Euphorbia kansui	KEGG, GO	No	Not stated	Yes	Not stated	No	No	Not stated	Background	No
PMC6471447	600	Kaumadi	Mol Med Rep	Proteomics	Homo sapiens	GO, PANTHER	No	Fisher	No	Ingenuity Pathway Analysis	No	No	Not stated	Background, FDR	No
PMC6471478	601	Kaushalya	Mar Drugs	RNA-seq	Mus musculus	KEGG	No	Fisher	Yes	Path-Finder	No	NA	Not stated	Background	No
PMC6471635	602	Kaushalya	Molecules	RNA-seq	Camellia sinensis	GO	No	Not stated	Yes	GOseq	No	No	Not stated	Background	No
PMC6471635	602	Kaushalya	Molecules	RNA-seq	Camellia sinensis	KEGG	No	Not stated	Yes	KOBAS	No	NA	Not stated	Background	No
PMC6471684	603	Kaushalya	Mol Med Rep	Genome sequencing	Homo sapiens	KEGG, GO	No	Not stated	No	DAVID	Yes	NA	Not stated	Background, FDR	Yes
PMC6471778	604	Kaushalya	Genet Sel Evol	Genotyping array	Bos taurus	KEGG, GO	No	EASE	No	DAVID	Yes	NA	Not stated	Background, FDR	Yes
PMC6471881	605	Kaushalya	J Transl Med	Gene expression array	Homo sapiens	GO	No	Not stated	No	DAVID	No	NA	Not stated	Background	Yes
PMC6471881	605	Kaushalya	J Transl Med	Gene expression array	Homo sapiens	KEGG	No	Not stated	Yes	ClueGO/Cytoscape	No	NA	Not stated	Background	Yes
PMC6471922	606	Kaushalya	Mol Med Rep	Gene expression array	Homo sapiens	KEGG, GO	No	Not stated	Yes	Not stated	No	NA	Not stated	Background	No
PMC6471985	607	Kaushalya	Mol Med Rep	RNA-seq, Gene expression array	Homo sapiens	KEGG	No	Not stated	No	GSEA web app	No	NA	Not stated	Background, FDR	No
PMC6472122	608	Kaushalya	Mol Med Rep	RNA-seq	Homo sapiens	KEGG, GO	No	Not stated	No	DAVID	Yes	NA	Not stated	Background, FDR	No
PMC6472133	609	Kaushalya	Mol Med Rep	RNA-seq	Homo sapiens	KEGG, GO	No	Not stated	Yes	clusterProfiler	No	No	Not stated	Background	No
PMC6472287	611	Kaushalya	Cancer Manag Res	miRNA-seq	Homo sapiens	KEGG	No	GSEA	Yes	GSEA	Yes	NA	Not stated	Background	No
PMC6472728	612	Kaushalya	PLoS One	Metabolomics	Homo sapiens	MetaboAnalyst	Yes	MSEA	Yes	MetaboAnalyst	Yes	NA	Not stated	Background	No
PMC6472737	613	Kaushalya	PLoS One	RNA-seq	Homo sapiens	MSigDB	Yes	Fisher	Yes	GSEA	No	NA	Not stated	Background, FDR	No
PMC6472916	614	Kaushalya	Arthritis Rheumatol	RNA-seq	Mus musculus	Ingenuity Knowledge Base	No	Not stated	No	Ingenuity Pathway Analysis	No	NA	Not stated	Background, FDR	No
PMC6473938	616	Kaushalya	Plants (Basel)	RNA-seq	Lycoris longituba	KEGG, GO	No	Not stated	Yes	Blast2GO	No	NA	Not stated	Background	No
PMC6475572	618	Kaushalya	Biomed Res Int	Database	Homo sapiens	KEGG, GO	No	Not stated	Yes	DAVID	Yes	NA	Not stated	Background	No
PMC6475810	619	Kaushalya	Data Brief	RNA-seq	Rattus norvegicus	Ingenuity Knowledge Base	No	Not stated	Yes	Ingenuity Pathway Analysis	No	Yes	Not stated	Background	Yes
PMC6476475	621	Kaushalya	PLoS One	RNA-seq	Bos taurus	KEGG, GO	No	Not stated	Yes	DAVID	No	NA	Not stated	Background	Yes
PMC6476498	622	Kaushalya	PLoS One	RNA-seq	Homo sapiens	Ingenuity Knowledge Base	No	Fisher	No	Ingenuity Pathway Analysis	No	NA	Not stated	Background, FDR	No
PMC6478243	636	Kaushalya	Mol Vis	Gene expression array	Mus musculus	GO	No	Not stated	Yes	WebGestalt	No	NA	Not stated	Background	No
PMC6478925	639	Kaushalya	Sci Rep	Genotyping array	Gallus gallus	GO	No	Fisher	Yes	agriGO	No	NA	Yes	No	No
PMC6479596	640	Kaushalya	Molecules	Gene expression array	Ribes nigrum	Ingenuity Knowledge Base	No	Not stated	No	Ingenuity Pathway Analysis	No	NA	Not stated	Background, FDR	No
PMC6480110	641	Kaushalya	Int J Mol Sci	Proteomics	Triticum aestivum	GO	No	Not stated	No	BiNGO/Cytoscape	Yes	NA	Not stated	Background, FDR	Yes
PMC6480384	642	Kaushalya	Molecules	Metabolomics	Homo sapiens	KEGG	No	Not stated	No	MetaboAnalyst	Yes	NA	Not stated	Background, FDR	No
PMC6480701	644	Kaushalya	BMC Genomics	RNA-seq	Homo sapiens	KEGG, GO, WikiPathways	No	Fisher	Yes	Enrichr	Yes	NA	Not stated	Background	No
PMC6480888	645	Kaushalya	Cancer Cell Int	RNA-seq	Homo sapiens	KEGG, GO	No	Not stated	Yes	DAVID	No	NA	Not stated	Background	No
PMC6481100	647	Kaushalya	Dis Markers	Database	Homo sapiens	GO, KEGG, Reactome	No	GSEA	Yes	GSEA	Yes	NA	Not stated	Background	No
PMC6481237	649	Kaushalya	Med Sci Monit	RNA-seq	Homo sapiens	GO, KEGG	No	No test	No test	GOATOOLS	No	NA	Not stated	Inference without test, No data shown	No
PMC6481237	649	Kaushalya	Med Sci Monit	RNA-seq	Homo sapiens	KEGG	No	Not stated	Yes	KOBAS	No	NA	Not stated	Background	No
PMC6481875	650	Kaushalya	PLoS Biol	RNA-seq	Bos taurus	GO, KEGG	No	Not stated	Yes	GOseq	No	Yes	Yes	No	No
PMC6482638	653	Kaushalya	Plant Cell	RNA-seq	Chromochloris zofingiensis	BioCyc	No	Hypergeometric	Yes	Custom R script	No	No	Not stated	Background	No
PMC6482938	654	Kaushalya	PeerJ	miRNA-seq	Mus musculus	GO, KEGG	No	Fisher	No	DIANA-miRPath	Yes	NA	Not stated	Background, FDR	No
PMC6483058	655	Kaushalya	BMC Bioinformatics	Database	Homo sapiens	KEGG	No	GSEA	No	GSEA	No	NA	Not stated	Background, FDR	No
PMC6483088	656	Kaushalya	Differentiation	Gene expression array	Homo sapiens	Ingenuity Knowledge Base	No	Not stated	Not stated	Ingenuity Pathway Analysis	No	NA	Not stated	Background, FDR	No
PMC6483353	657	Kaushalya	PLoS One	Genotyping array	Equus caballus	GO	No	Not stated	No	DAVID	Yes	NA	Not stated	Background, FDR	No
PMC6485081	659	Kaushalya	Genes Nutr	Gene expression array	Homo sapiens	MetaCore	Yes	Fisher	Yes	MetaCore	Yes	NA	Not stated	Background	No
PMC6485100	660	Kaushalya	Genes Nutr	DNA methylation array	Homo sapiens	KEGG, pathDIP	No	Not stated	Yes	pathDIP	No	NA	Not stated	Background	No
PMC6485125	661	Kaushalya	Parasit Vectors	RNA-seq	Caenorhabditis elegans	GO, KEGG	No	Hypergeometric	Yes	BiNGO/Cytoscape	No	NA	Not stated	Background	No
PMC6485125	661	Kaushalya	Parasit Vectors	RNA-seq	Caenorhabditis elegans	GO, KEGG	No	Fisher	Yes	REVIGO	No	NA	Not stated	Background	No
PMC6485192	662	Kaushalya	Theranostics	RNA-seq	Rattus norvegicus	KEGG	No	Fisher	Yes	KAAS	No	NA	Not stated	Background	No
PMC6485213	663	Kaushalya	J Cancer	Gene expression array	Homo sapiens	MSigDB	No	GSEA	Yes	GSEA	No	NA	Not stated	Background	No
PMC6485218	664	Kaushalya	J Cancer	RNA-seq	Homo sapiens	GO, KEGG	No	Not stated	No	DAVID	Yes	NA	Not stated	Background	No
PMC6485218	664	Kaushalya	J Cancer	RNA-seq	Homo sapiens	GO, KEGG	No	GSEA	Yes	GSEA	No	NA	Not stated	Background	No
PMC6485223	665	Kaushalya	J Cancer	Gene expression array	Homo sapiens	GO, KEGG	No	Not stated	No	DAVID	No	NA	Not stated	Background, FDR	No
PMC6485223	665	Kaushalya	J Cancer	Gene expression array	Homo sapiens	GO, KEGG	No	GSEA	Yes	GSEA	No	NA	Not stated	Background	No
PMC6485379	666	Kaushalya	Physiol Genomics	RNA-seq	Mus musculus	GO	No	Hypergeometric	Yes	BiNGO/Cytoscape	No	NA	Not stated	Background	No
PMC6485807	667	Kaushalya	Medicine (Baltimore)	Gene expression array	Homo sapiens	GO, KEGG	No	Not stated	No	DAVID	Yes	NA	Not stated	Background, FDR	No
PMC6486992	669	Kaushalya	BMC Plant Biol	RNA-seq	Cucumis sativus	GO, KEGG, Swiss-Prot, KOG, PFAM	No	Not stated	Yes	topGO	No	NA	Not stated	Background	No
PMC6487800	671	Kaushalya	PeerJ	Database	Homo sapiens	Reactome	No	No test	No test	Reactome web app	No	NA	Not stated	Inference without test	Yes
PMC6487800	671	Kaushalya	PeerJ	Database	Homo sapiens	GO	No	No test	No test	PANTHER	No	NA	Not stated	Inference without test	Yes
PMC6488172	672	Kaushalya	Int J Mol Med	Gene expression array	Mus musculus	Gene Set Knowledgebase, GO	No	GSEA	Yes	GSEA	Yes	NA	Not stated	Background	No
PMC6488172	672	Kaushalya	Int J Mol Med	Gene expression array	Mus musculus	KEGG	No	Not stated	Yes	clusterProfiler	Yes	NA	Not stated	Background	No
PMC6488180	673	Kaushalya	Int J Mol Med	miRNA expression array	Homo sapiens	GO	No	Not stated	Yes	DAVID	No	NA	Not stated	Background	No
PMC6488180	673	Kaushalya	Int J Mol Med	miRNA expression array	Homo sapiens	GO, KEGG	No	Not stated	Yes	WebGestalt	No	NA	Not stated	Background	No
PMC6488857	674	Kaushalya	Biosci Rep	Gene expression array	Mus musculus	GO, KEGG	No	Fisher	No	Not stated	No	NA	Not stated	Background, FDR	No
PMC6488870	675	Kaushalya	Exp Biol Med (Maywood)	RNA-seq	Homo sapiens	GO	No	Not stated	Yes	WebGestalt	No	NA	Not stated	Background	Yes
PMC6489015	678	Kaushalya	Oncol Rep	RNA-seq	Homo sapiens	GO	No	Not stated	No	DAVID	Yes	NA	Not stated	Background	No
PMC6489260	679	Kaushalya	BMC Med Genomics	Gene expression array	Homo sapiens	GO, KEGG	No	Fisher	No	DAVID	No	NA	Not stated	Background, FDR	No
PMC6489292	680	Kaushalya	BMC Genomics	RNA-seq	Hordeum vulgare	GO	No	Fisher	Yes	agriGO	Yes	NA	Not stated	Background	No
PMC6489292	680	Kaushalya	BMC Genomics	RNA-seq	Hordeum vulgare	GO	No	Fisher	Yes	REVIGO	No	NA	Not stated	Background	No
PMC6490943	681	Kaushalya	PLoS Genet	Genotyping array	Homo sapiens	Not stated	No	Not stated	Yes	DEPICT	Yes	NA	Not stated	Background	No
PMC6491424	682	Kaushalya	Sci Rep	Gene expression array	Mus musculus	MSigDB, KEGG, Reactome, Hallmark, GO	No	GSEA	Yes	GSEA	No	NA	Not stated	Background	No
PMC6491454	683	Kaushalya	Front Cell Infect Microbiol	Protein array	Granulicatella adiacens	GO	No	Not stated	No	WEGO	No	NA	Not stated	Background, FDR	No
PMC6491454	683	Kaushalya	Front Cell Infect Microbiol	Protein array	Granulicatella adiacens	GO, KEGG	No	Not stated	No	Blast2GO	No	NA	Not stated	Background, FDR	No
PMC6491941	684	Kaushalya	EBioMedicine	Database, RNA-seq, Gene expression array	Homo sapiens	GO, KEGG	No	GSEA	Yes	GSEA	Yes	NA	NA	No	Yes
PMC6492315	685	Kaushalya	J Transl Med	miRNA expression array	Homo sapiens	MetaCore	No	Not stated	No	MetaCore	Yes	NA	Not stated	Background, FDR	No
PMC6492341	686	Kaushalya	BMC Genomics	RNA-seq	Hypophthalmichthys nobilis	GO, KEGG	No	Not stated	Yes	Not stated	No	NA	Not stated	Background	No
PMC6492458	688	Kaushalya	Front Oncol	Database	Homo sapiens	GO, KEGG	No	Not stated	Yes	DAVID	No	NA	Yes	No	No
PMC6492458	688	Kaushalya	Front Oncol	Database	Homo sapiens	GO, KEGG	No	GSEA	Yes	GSEA	No	NA	Yes	No	No
PMC6492601	689	Kaushalya	Med Sci Monit	Database	Homo sapiens	GO, KEGG	No	Not stated	No	DAVID	No	NA	Not stated	Background, FDR	No
PMC6492613	690	Kaushalya	Med Sci Monit	Database, Gene expression array	Homo sapiens	GO, KEGG	No	Not stated	Yes	clusterProfiler	Yes	No	Not stated	Background	No
PMC6494791	692	Kaushalya	Hum Mol Genet	RNA-seq	Homo sapiens	GO, KEGG, REACTOME, HPO, CORUM, miRBase, TRANSFAC	No	Not stated	Yes	g:Profiler	No	NA	Not stated	Background	Yes
PMC6495097	693	Kaushalya	Mol Ther Nucleic Acids	RNA-seq	Bos taurus	KEGG	No	Not stated	No	OmicsBean	No	NA	Not stated	Background, FDR	No
PMC6495251	694	Kaushalya	Mol Cell Proteomics	Proteomics	Homo sapiens	GO, KEGG	No	Not stated	Yes	DAVID	Yes	NA	Not stated	Background	Yes
PMC6495251	694	Kaushalya	Mol Cell Proteomics	Proteomics	Homo sapiens	GO, KEGG	No	GSEA	Yes	GSEA	No	NA	Not stated	Background	Yes
PMC6495254	695	Kaushalya	Mol Cell Proteomics	Proteomics	Homo sapiens	GO, UniProt, PFAM, InterPro, CORUM	No	Fisher	Yes	Not stated	No	No	Yes	No	No
PMC6495517	696	Kaushalya	World J Surg Oncol	Database	Homo sapiens	GO, KEGG	No	Not stated	Yes	DAVID	Yes	NA	Not stated	Background	No
PMC6497481	698	Kaushalya	Cancer Manag Res	Database, RNA-seq	Homo sapiens	MSigDB	No	GSEA	Yes	GSEA	Yes	NA	Not stated	Background	No
PMC6497738	699	Kaushalya	Front Neurosci	RNA-seq	Mesocricetus auratus	GO	No	Permutation	No	Not stated	No	NA	Not stated	Background, FDR	Yes
PMC6498469	700	Kaushalya	BMC Genomics	Gene expression array	Mus musculus	GO	No	Not stated	Yes	DAVID	Yes	NA	Not stated	Background	No
PMC6498469	700	Kaushalya	BMC Genomics	Gene expression array	Mus musculus	Ingenuity Knowledge Base	No	Not stated	Yes	Ingenuity Pathway Analysis	Yes	NA	Not stated	Background	No
PMC6498474	701	Kaushalya	Skelet Muscle	Database, Gene expression array	Homo sapiens, Mus musculus	GO	No	Not stated	Yes	Enrichr	No	NA	Not stated	Background	No
PMC6499025	703	Kaushalya	Front Genet	Database, Gene expression array	Homo sapiens	GO	No	Not stated	Yes	DAVID	Yes	NA	Not stated	Background	No
PMC6499939	704	Kaushalya	Reproduction	Proteomics	Careolus capreolus	GO	No	Not stated	Yes	DAVID	No	NA	Not stated	Background	No
PMC6500622	705	Kaushalya	Biomed Res Int	Database, Gene expression array	Homo sapiens	GO, KEGG	No	Not stated	No	DAVID	No	NA	Not stated	Background, FDR	No
PMC6500959	706	Kaushalya	Thorac Cancer	Gene expression array	Homo sapiens	GO	No	Fisher	Yes	Not stated	No	NA	Not stated	Background	No
PMC6500962	707	Kaushalya	Cancer Sci	RNA-seq	Homo sapiens	Not stated	No	Not stated	No	GSVA	No	No	Not stated	Background, FDR	Yes
PMC6501018	708	Kaushalya	Thorac Cancer	Proteomics	Homo sapiens	GO	No	Not stated	No	BiNGO/Cytoscape	Yes	No	Not stated	Background, FDR	No
PMC6501185	709	Kaushalya	Mediators Inflamm	Gene expression array	Homo sapiens	GO, KEGG	No	Not stated	No	DAVID	No	NA	Not stated	Background, FDR	No
PMC6501400	710	Kaushalya	J Transl Med	PCR array	Homo sapiens	Not stated	No	GSEA	No	GSEA	No	NA	Not stated	Background, FDR	No
PMC6502969	711	Kaushalya	Front Endocrinol (Lausanne)	Gene expression array	Homo sapiens	GO, KEGG	No	Not stated	Yes	Ingenuity Pathway Analysis	No	NA	Not stated	Background	Yes
PMC6502969	711	Kaushalya	Front Endocrinol (Lausanne)	Gene expression array	Homo sapiens	GO, KEGG	No	Not stated	Yes	DAVID	No	NA	Not stated	Background	Yes
PMC6503072	712	Kaushalya	Mol Genet Genomic Med	Database	Homo sapiens	GO, KEGG	No	Not stated	Yes	DAVID	Yes	NA	Not stated	Background	No
PMC6503366	714	Kaushalya	J Biol Res (Thessalon)	RNA-seq	Capra hircus	GO, KEGG	No	Not stated	Yes	Blast2GO, WEGO	No	NA	No	Background	Yes
PMC6503737	715	Kaushalya	Front Genet	Database, RNA-seq, Gene expression array	Homo sapiens	MSigDB, GO, DO, KEGG	No	Not stated	Yes	clusterProfiler	No	No	Not stated	Background	Yes
PMC6503737	715	Kaushalya	Front Genet	Database, RNA-seq, Gene expression array	Homo sapiens	Ingenuity Knowledge Base	No	Not stated	Yes	Ingenuity Pathway Analysis	No	No	Not stated	Background	Yes
PMC6503875	716	Kaushalya	Aging (Albany NY)	Database, RNA-seq	Homo sapiens	GO, KEGG	No	Not stated	No	clusterProfiler	No	No	Not stated	Background, FDR	No
PMC6504094	718	Kaushalya	PLoS One	miRNA expression array	Homo sapiens	KEGG, BioCarta	No	Not stated	Yes	globaltest	No	No	Not stated	Background	No
PMC6504273	719	Kaushalya	Medicine (Baltimore)	Genotyping array, Gene expression array	Homo sapiens	GO, KEGG	No	Fisher	Yes	ClueGO/Cytoscape	Yes	NA	Not stated	Background	Yes
PMC6504780	720	Kaushalya	Front Genet	Genotyping array	Homo sapiens	GO, KEGG, BioCarta	No	GSEA	Yes	GenGen	No	NA	NA	No	No
PMC6504811	721	Kaushalya	Front Bioeng Biotechnol	Proteomics	Homo sapiens	GO	No	ANOVA	Yes	PANTHER	Yes	NA	Not stated	Background	Yes
PMC6504870	722	Kaushalya	Cell Death Discov	Gene expression array	Homo sapiens	GO, KEGG	No	Not stated	No	Not stated	No	NA	Not stated	Background, FDR	No
PMC6506580	724	Kaushalya	World J Gastroenterol	Gene expression array	Homo sapiens	GO, KEGG	No	Not stated	No	Not stated	No	NA	Not stated	Background, FDR	No
PMC6507159	726	Kaushalya	J Exp Clin Cancer Res	RNA-seq	Homo sapiens	MSigDB, KEGG, BioCarta, Reactome	No	Not stated	Yes	Pathifier	No	Yes	Not stated	Background	No
PMC6507159	726	Kaushalya	J Exp Clin Cancer Res	RNA-seq	Homo sapiens	MSigDB, KEGG, BioCarta, Reactome	No	Not stated	Yes	Ingenuity Pathway Analysis	No	NA	Not stated	Background	No
PMC6507272	727	Kaushalya	Biomed Res Int	Proteomics	Homo sapiens	Reactome	No	Not stated	Yes	Not stated	No	No	Not stated	Background	No
PMC6507297	728	Kaushalya	Oncol Lett	Database, Gene expression array	Homo sapiens	GO, KEGG	No	Not stated	No	clusterProfiler	Yes	No	Not stated	Background, FDR	No
PMC6507315	730	Kaushalya	Oncol Lett	Database, Gene expression array	Homo sapiens	GO, KEGG	No	Not stated	Yes	DAVID	No	NA	Not stated	Background, FDR	No
PMC6507356	731	Kaushalya	Oncol Lett	Database, Gene expression array	Homo sapiens	Not stated	No	GSEA	No	GSEA	No	NA	NA	FDR	No
PMC6507356	731	Kaushalya	Oncol Lett	Database, Gene expression array	Homo sapiens	KEGG	No	Not stated	No	DAVID	No	NA	Not stated	Background, FDR	No
PMC6507360	732	Kaushalya	Oncol Lett	Database, Gene expression array	Homo sapiens	GO, KEGG	No	Not stated	No	KOBAS	Yes	NA	Not stated	Background, FDR	No
PMC6507390	733	Kaushalya	Oncol Lett	Database	Homo sapiens	GO, KEGG	No	Not stated	No	clusterProfiler	No	No	Not stated	Background, FDR	Yes
PMC6507505	736	Kaushalya	Oncol Lett	Database, Gene expression array	Homo sapiens	GO	No	Not stated	No	DAVID	No	NA	Not stated	Background, FDR	No
PMC6507505	736	Kaushalya	Oncol Lett	Database, Gene expression array	Homo sapiens	MSigDB, KEGG	Yes	GSEA	Yes	GSEA	No	NA	Not stated	Background, FDR	No
PMC6507521	737	Kaushalya	Exp Ther Med	Database, Gene expression array	Mus musculus	GO, KEGG	No	Not stated	No	DAVID	Yes	NA	Not stated	Background, FDR	No
PMC6507893	738	Kaushalya	PeerJ	Database, RNA-seq, Gene expression array	Homo sapiens	KEGG	No	GSEA	Yes	GSEA	Yes	NA	Not stated	Background	Yes
PMC6507893	738	Kaushalya	PeerJ	Database, RNA-seq, Gene expression array	Homo sapiens	GO, KEGG	No	Not stated	No	clusterProfiler	No	No	Not stated	Background	Yes
PMC6508920	739	Kaushalya	PLoS One	RNA-seq	Cairina moschata	GO, KEGG	No	Not stated	No	Not stated	No	NA	Not stated	Background, FDR	Yes
PMC6509560	740	Kaushalya	Front Genet	RNA-seq	Oryctolagus cuniculus	GO, KEGG	No	Not stated	No	Not stated	No	NA	Not stated	Background, FDR	Yes
PMC6509872	743	Kaushalya	BMC Genomics	Gene expression array	Rattus norvegicus	GO, KEGG	No	Fisher	Yes	Not stated	No	NA	Not stated	Background	Yes
PMC6509949	744	Kaushalya	Front Neurosci	Metabolomics	Rattus norvegicus	Not stated	No	MSEA	Yes	MSEA	No	NA	Not stated	Background	Yes
PMC6510057	745	Kaushalya	Med Sci Monit	Database, Gene expression array	Homo sapiens	GO, KEGG	No	Not stated	No	clusterProfiler	No	No	Not stated	Background, FDR	No
PMC6510172	746	Kaushalya	Front Genet	RNA-seq	Sus scrofa	GO	No	Not stated	Yes	DAVID	Yes	NA	Not stated	Background	Yes
PMC6510231	747	Kaushalya	Onco Targets Ther	TCGA database	Homo sapiens	KEGG	No	Not stated	No	DAVID	No	NA	Not stated	Background, FDR	No
PMC6511059	748	Kaushalya	Proc Natl Acad Sci U S A	RNAi screen	Saccharomyces cerevisiae	GO	No	No test	No test	SGD Gene Ontology Slim Mapper	No	NA	NA	Inference without test	Yes
PMC6511126	749	Kaushalya	Cancer Cell Int	Database	Homo sapiens	Not stated	No	GSEA	No	GSEA	No	NA	Not stated	Background, FDR	No
PMC6511250	750	Kaushalya	Onco Targets Ther	Database, Gene expression array	Homo sapiens	GO, KEGG	No	Not stated	No	DAVID	No	NA	Not stated	Background, FDR	Yes
PMC6511250	750	Kaushalya	Onco Targets Ther	Database, Gene expression array	Homo sapiens	Not stated	No	GSEA	Yes	GSEA	No	NA	Not stated	Background, FDR	Yes
PMC6513083	752	Kaushalya	PLoS One	Gene expression array	Mus musculus	GO	No	ANOVA	Yes	DAVID	Yes	NA	Not stated	Background	Yes
PMC6513083	752	Kaushalya	PLoS One	Gene expression array	Mus musculus	MSigDB	Yes	GSEA	Yes	GSEA	Yes	NA	Not stated	Background	No
PMC6513706	753	Kaushalya	Environ Int	Metabolomics	Homo sapiens	METLIN, ChemSpider, HMDB, KEGG	No	Not stated	Yes	Not stated	No	NA	Not stated	Background	No
PMC6514195	754	Kaushalya	Front Pharmacol	Proteomics	Mus musculus	GO, PANTHER	No	Not stated	Yes	Ingenuity Pathway Analysis	No	NA	Not stated	Background	Yes
PMC6514549	755	Kaushalya	Int J Mol Sci	Proteomics, RNA-seq	Homo sapiens	ConsensusPathDB	No	GSEA	Yes	GSEA	Yes	NA	Not stated	Background	Yes
PMC6514561	756	Kaushalya	Int J Mol Sci	Genotyping array	Homo sapiens	GO, KEGG	No	Not stated	Yes	WebGestalt	No	NA	Not stated	Background	Yes
PMC6514693	757	Kaushalya	Int J Mol Sci	miRNA-seq	Homo sapiens	GO, KEGG	No	Not stated	No	DAVID	Yes	NA	Not stated	Background	Yes
PMC6514693	757	Kaushalya	Int J Mol Sci	miRNA-seq	Homo sapiens	Ingenuity Knowledge Base	Yes	Not stated	No	Ingenuity Pathway Analysis	Yes	NA	Not stated	Background	Yes
PMC6514904	758	Kaushalya	Int J Mol Sci	Proteomics	Catalpa fargesii	GO, KEGG	No	Fisher	No	Not stated	No	NA	Not stated	Background, FDR	No
PMC6515079	759	Kaushalya	Mediators Inflamm	Proteomics	Homo sapiens	Ingenuity Knowledge Base	No	Not stated	No	Ingenuity Pathway Analysis	No	NA	Not stated	Background, FDR	Yes
PMC6515104	760	Kaushalya	Mediators Inflamm	RNA-seq	Bos taurus	KEGG	No	Not stated	No	Not stated	No	NA	Not stated	Background, FDR	No
PMC6515364	763	Kaushalya	Molecules	Database	Homo sapiens	GO, KEGG	No	Not stated	Yes	DAVID	Yes	NA	Not stated	Background, FDR	No
PMC6515390	764	Kaushalya	Int J Mol Sci	RNA-seq	Brassica napus	GO	No	Not stated	Yes	Blast2GO	Yes	NA	Not stated	Background	Yes
PMC6515390	764	Kaushalya	Int J Mol Sci	RNA-seq	Brassica napus	GO	No	Not stated	Yes	REVIGO	No	NA	Not stated	Background	Yes
PMC6515390	764	Kaushalya	Int J Mol Sci	RNA-seq	Brassica napus	KEGG	No	Not stated	Yes	BlastKOALA	No	NA	Not stated	Background	Yes
PMC6515658	765	Kaushalya	J Transl Med	Database	Homo sapiens	KEGG, Reactome	No	Hypergeometric	Yes	Enrichr	No	NA	Not stated	Background	Yes
PMC6515979	766	Kaushalya	Med Sci Monit	Metabolomics	Homo sapiens	KEGG	No	Not stated	Yes	MeTPA	No	NA	Not stated	Background	No
PMC6516711	767	Kaushalya	Oncotarget	Gene expression array	Homo sapiens	Ingenuity Knowledge Base	No	Not stated	No	Ingenuity Pathway Analysis	No	NA	Not stated	Background, FDR	Yes
PMC6517103	768	Kaushalya	Oncotarget	RNA-seq	Homo sapiens	Ingenuity Knowledge Base	No	No test	No test	Ingenuity Pathway Analysis	No	NA	Not stated	Inference without test	No
PMC6517103	768	Kaushalya	Oncotarget	RNA-seq	Homo sapiens	MetaCore	No	No test	No test	MetaCore	No	NA	Not stated	Inference without test	No
PMC6517545	769	Kaushalya	Front Microbiol	Proteomics	Vibrio parahaemolyticus	GO, KEGG	No	Not stated	Yes	Not stated	No	NA	Not stated	Background	Yes
PMC6517668	771	Kaushalya	Blood Adv	RNA-seq	Homo sapiens	MSigDB	Yes	Fisher, Hypergeometric	Yes	FGSEA	No	No	Not stated	Background	Yes
PMC6517981	772	Kaushalya	J Clin Med	Database, Gene expression array	Homo sapiens	GO, KEGG	No	Not stated	No	Reactome web app	Yes	NA	Not stated	Background, FDR	No
PMC6517981	772	Kaushalya	J Clin Med	Database, Gene expression array	Homo sapiens	GO, KEGG	No	Not stated	No	GO::TermFinder	Yes	NA	Not stated	Background, FDR	No
PMC6518196	773	Kaushalya	J Clin Med	Proteomics	Homo sapiens	Ingenuity Knowledge Base	No	Fisher	No	Ingenuity Pathway Analysis	Yes	NA	Not stated	Background, FDR	No
PMC6518782	776	Kaushalya	BMC Cancer	Database, Gene expression array	Homo sapiens	MSigDB	Yes	GSEA	Yes	GSEA	No	NA	Not stated	Background	No
PMC6520015	778	Kaushalya	Aging (Albany NY)	RNA-seq	Mus musculus	GO, KEGG	No	Not stated	No	Not stated	No	NA	Not stated	Background, FDR	No
PMC6520609	780	Kaushalya	Heliyon	RNA-seq	Canis lupus familiaris	GO	No	Not stated	Yes	GOseq	No	NA	Not stated	Background	No
PMC6520782	781	Kaushalya	Cancers (Basel)	Gene expression array	Homo sapiens	GO, KEGG	No	Not stated	Yes	Enrichr	No	NA	Not stated	Background	No
PMC6520820	782	Kaushalya	Nutrients	Genotyping array	Homo sapiens	Not stated	No	Not stated	No	PIGE	No	No	Not stated	Background, FDR	Yes
PMC6521123	783	Kaushalya	Viruses	Proteomics	Homo sapiens	GO	No	Not stated	No	PANTHER	No	NA	Not stated	Background, FDR	Yes
PMC6521312	784	Kaushalya	Cancers (Basel)	Metabolomics	Homo sapiens	MetaboAnalyst	No	Not stated	Yes	MetPA	Yes	NA	Not stated	Background	Yes
PMC6521433	785	Kaushalya	BMC Genomics	Proteomics	Abelmoschus esculentus	GO	No	Not stated	No	Uniprot/GOA	No	NA	Not stated	Background, FDR	Yes
PMC6521433	785	Kaushalya	BMC Genomics	Proteomics	Abelmoschus esculentus	KEGG, InterPro	No	Not stated	No	KAAS	No	NA	Not stated	Background, FDR	Yes
PMC6521858	786	Kaushalya	Front Pharmacol	Metabolomics	Rattus norvegicus	KEGG, IMPaLA, Reactome	No	Not stated	No	Not stated	No	NA	Not stated	Background, FDR	Yes
PMC6522301	787	Kaushalya	Clin Cancer Res	RNA-seq	Homo sapiens	Ingenuity Knowledge Base	No	Fisher	Yes	Ingenuity Pathway Analysis	No	NA	Not stated	Background	Yes
PMC6522363	788	Kaushalya	Nat Neurosci	Genotyping array	Homo sapiens	GO, MSigDB	Yes	Not stated	Yes	MAGMA	No	NA	Not stated	Background, FDR	Yes
PMC6522714	789	Kaushalya	Biosci Rep	Database	Homo sapiens	GO	No	Not stated	No	PANTHER	No	NA	Not stated	Background, FDR	Yes
PMC6522747	790	Kaushalya	Biosci Rep	Database	Homo sapiens	GO, KEGG	No	Not stated	No	DAVID	No	NA	Not stated	Background, FDR	Yes
PMC6522809	791	Kaushalya	Mol Med Rep	Gene expression array	Mus musculus	GO, KEGG	No	Not stated	No	Not stated	No	NA	Not stated	Background, FDR	No
PMC6522811	792	Kaushalya	Mol Med Rep	Database	Homo sapiens	GO, KEGG	No	Fisher	No	Not stated	No	NA	Not stated	Background, FDR	Yes
PMC6522896	794	Kaushalya	Mol Med Rep	Database, Gene expression array	Homo sapiens	GO, KEGG	No	Not stated	No	DAVID	Yes	NA	Not stated	Background, FDR	No
PMC6522896	794	Kaushalya	Mol Med Rep	Database, Gene expression array	Homo sapiens	GO, KEGG	No	Not stated	No	BiNGO/Cytoscape	Yes	NA	Not stated	Background, FDR	No
PMC6522961	795	Kaushalya	Mol Med Rep	Database, Gene expression array	Homo sapiens	GO, KEGG	No	Not stated	No	DAVID	No	NA	Not stated	Background, FDR	No
PMC6523777	796	Kaushalya	Metabolites	Metabolomics, Proteomics	Rattus norvegicus	MetaCore	Yes	Not stated	Yes	MetaCore	Yes	NA	Not stated	Background	No
PMC6524005	798	Kaushalya	Plants (Basel)	RNA-seq	Citrus sinensis	GO, KEGG	No	Not stated	No	Blast2GO	Yes	NA	Not stated	Background, FDR	No
PMC6524251	800	Kaushalya	Clin Epigenetics	DNA methylation array	Homo sapiens	GO, KEGG, WikiPathways, Reactome	No	Not stated	No	SetRank	No	NA	Not stated	Background, FDR	No
PMC6524335	801	Kaushalya	BMC Plant Biol	RNA-seq	Brassica napus	GO	No	Not stated	No	GOseq	No	NA	Not stated	Background, FDR	Yes
PMC6524335	801	Kaushalya	BMC Plant Biol	RNA-seq	Brassica napus	KEGG	No	Not stated	No	KOBAS	Yes	NA	Not stated	Background, FDR	Yes
PMC6524335	801	Kaushalya	BMC Plant Biol	RNA-seq	Brassica napus	MapMan	Yes	Not stated	No	MapMan	Yes	NA	Not stated	Background, FDR	Yes
PMC6524400	802	Kaushalya	Front Physiol	Proteomics	Rattus norvegicus	Ingenuity Knowledge Base	No	Fisher	Yes	Ingenuity Pathway Analysis	No	NA	No	Background	Yes
PMC6525243	803	Kaushalya	Sci Rep	Database	Homo sapiens	Not stated	No	Not stated	No	exRNA atlas	No	NA	Not stated	Inference without test	No
PMC6526170	806	Kaushalya	Onco Targets Ther	Database, Gene expression array	Homo sapiens	GO, KEGG	No	Not stated	Yes	DAVID	Yes	NA	Not stated	Background	No
PMC6526186	808	Kaushalya	Onco Targets Ther	Database, RNA-seq	Homo sapiens	GO, KEGG	No	Not stated	No	DAVID	No	NA	Not stated	Background, FDR	Yes
PMC6526557	809	Kaushalya	Biomed Res Int	Database	Homo sapiens	GO, KEGG	No	Not stated	No	Not stated	No	NA	Not stated	Background, FDR	Yes
PMC6526617	810	Kaushalya	Mol Cancer	Gene expression array	Homo sapiens, Mus musculus	MetaCore	No	Not stated	No	MetaCore	Yes	NA	Not stated	Background, FDR	No
PMC6526899	811	Kaushalya	PeerJ	Database, Gene expression array	Mus musculus	KEGG	No	Not stated	No	DAVID	Yes	NA	Not stated	Background, FDR	Yes
PMC6527268	812	Kaushalya	Oncoimmunology	RNA-seq, Gene expression array	Homo sapiens	GO	No	Not stated	No	DAVID	No	NA	Not stated	Background, FDR	No
PMC6527583	813	Kaushalya	Sci Rep	Proteomics	Homo sapiens	GO, Reactome	No	Fisher	Yes	PANTHER	No	NA	Not stated	Background	No
PMC6527683	814	Kaushalya	Nat Commun	Genotyping array	Homo sapiens	Not stated	No	Not stated	Yes	PANTHER	No	NA	Not stated	Background	No
PMC6527930	815	Kaushalya	Biosci Rep	Database, Gene expression array	Homo sapiens	GO, KEGG	No	Not stated	No	clusterProfiler	No	No	Not stated	Background, FDR	Yes
PMC6528107	816	Kaushalya	Front Oncol	Gene expression array	Homo sapiens	Ingenuity Knowledge Base	No	Not stated	No	Ingenuity Pathway Analysis	No	NA	Not stated	Background, FDR	No
PMC6528310	818	Kaushalya	BMC Nephrol	Gene expression array	Homo sapiens	Ingenuity Knowledge Base	No	Not stated	No	Ingenuity Pathway Analysis	No	NA	Not stated	Background, FDR	No
PMC6528324	819	Kaushalya	Cancer Cell Int	Database	Homo sapiens	GO, KEGG	No	Not stated	No	clusterProfiler	No	No	Not stated	Background, FDR	No
PMC6528324	819	Kaushalya	Cancer Cell Int	Database	Homo sapiens	Not stated	No	GSEA	Yes	GSEA	No	No	Not stated	Background	No
PMC6528331	820	Kaushalya	Stem Cell Res Ther	DNA methylation array	Homo sapiens	MSigDB	No	Not stated	No	clusterProfiler	No	No	Not stated	Background, FDR	Yes
PMC6529213	821	Kaushalya	PLoS One	RNA-seq	Populus deltoides	GO, KEGG	No	Hypergeometric	Yes	Not stated	No	NA	Not stated	Background	No
PMC6529781	823	Kaushalya	Front Genet	RNA-seq	Gallus gallus	GO, KEGG	No	Not stated	No	KOBAS	No	NA	Not stated	Background, FDR	Yes
PMC6530119	824	Kaushalya	Int J Endocrinol	Database, RNA-seq	Homo sapiens	Ingenuity Knowledge Base	No	Not stated	No	Ingenuity Pathway Analysis	No	NA	Not stated	Background, FDR	No
PMC6530119	824	Kaushalya	Int J Endocrinol	Database, RNA-seq	Homo sapiens	Not stated	No	GSEA	Not stated	GSEA	Yes	NA	NA	No data shown	No
PMC6530513	827	Kaushalya	Front Immunol	RNA-seq	Megalobrama amblycephala	GO, UniProt, KEGG	No	Fisher	Yes	Not stated	No	NA	Yes	No	No
PMC6530513	827	Kaushalya	Front Immunol	RNA-seq	Megalobrama amblycephala	KEGG	No	GSEA	Yes	GSEA	No	NA	NA	No	No
PMC6530874	828	Kaushalya	PLoS One	RNA-seq	Nicotiana tabaccum, Nicotiana glutinosa	GO	No	Not stated	No	topGO	No	No	Not stated	Background, FDR	Yes
PMC6530874	828	Kaushalya	PLoS One	RNA-seq	Nicotiana tabaccum, Nicotiana glutinosa	KEGG	No	No test	No test	Not stated	No	No	Not stated	Background, Inference without test	Yes
PMC6531167	829	Kaushalya	Medicine (Baltimore)	Database, RNA-seq	Homo sapiens	Not stated	No	GSEA	No	GSEA	Yes	NA	Not stated	Background, FDR	No
PMC6531537	830	Kaushalya	Sci Rep	Metabolomics	Bos taurus	MetaboLync	No	No test	No test	MetaboLync	NA	No	NA	Inference without test, Background	Yes
PMC6532151	831	Kaushalya	BMC Genomics	Gene expression array	Homo sapiens	GO, KEGG, Reactome	No	Fisher	No	clusterProfiler	No	No	Not stated	Background, FDR	No
PMC6532207	832	Kaushalya	BMC Genomics	RNA-seq	Bos taurus	Ingenuity Knowledge Base	No	Not stated	No	Ingenuity Pathway Analysis	No	NA	Not stated	Background, FDR	Yes
PMC6532243	833	Kaushalya	BMC Genomics	RNA-seq	Apis mellifera	GO	No	Not stated	Yes	DAVID	Yes	NA	Not stated	Background	Yes
PMC6532887	834	Kaushalya	PLoS One	RNA-seq	Arabidopsis thaliana	GO	No	Not stated	No	agriGO	No	NA	Yes	FDR	No
PMC6533277	835	Kaushalya	Transl Psychiatry	Gene expression array	Homo sapiens	Ingenuity Knowledge Base	No	Not stated	Yes	Ingenuity Pathway Analysis	No	NA	Not stated	Background	Yes
PMC6533287	836	Kaushalya	Sci Rep	Database	Homo sapiens	GO, Reactome, DISEASES	No	Not stated	No	Enrichr	No	NA	Not stated	Background, FDR	Yes
PMC6533480	837	Kaushalya	J Cell Mol Med	Gene expression array	Mus musculus	GO	No	Not stated	No	Not stated	No	NA	Not stated	Background, FDR	No
PMC6533571	838	Kaushalya	Front Genet	Gene expression array	Homo sapiens	GO, KEGG	No	Not stated	No	Enrichr	No	NA	Not stated	Background, FDR	No
PMC6533571	838	Kaushalya	Front Genet	Gene expression array	Homo sapiens	GO	No	Not stated	No	REVIGO	No	NA	Not stated	Background, FDR	No
PMC6533741	840	Kaushalya	BMC Med Genomics	Database	Homo sapiens	GO, KEGG	No	Fisher	Yes	DAVID	Yes	NA	Not stated	Background	Yes
PMC6533741	840	Kaushalya	BMC Med Genomics	Database	Homo sapiens	HPO	No	Fisher	Yes	WebGestalt	No	NA	Not stated	Background	Yes
PMC6533882	841	Kaushalya	Front Oncol	Database	Homo sapiens	GO, KEGG	No	Not stated	No	DAVID	No	NA	Not stated	Background, FDR	No
PMC6533882	841	Kaushalya	Front Oncol	Database	Homo sapiens	GO, KEGG	No	Not stated	No	GSEA	No	NA	Not stated	Background, FDR	No
PMC6534579	842	Kaushalya	Sci Rep	Gene expression array	Homo sapiens	GO, KEGG	No	Not stated	No	clusterProfiler	No	NA	Not stated	Background, FDR	Yes
PMC6535055	843	Kaushalya	Aging (Albany NY)	Database	Homo sapiens	GO, KEGG, Reactome, PID	No	Not stated	No	Enrichr	No	NA	Not stated	Background, FDR	Yes
PMC6535056	844	Kaushalya	Aging (Albany NY)	Database, Gene expression array	Homo sapiens	GO, KEGG	No	Not stated	No	DAVID	No	NA	Not stated	Background, FDR	Yes
PMC6535221	846	Kaushalya	PeerJ	RNA-seq	Ovis aries	GO, KEGG	No	Not stated	Yes	GOseq	No	NA	Not stated	Background, FDR	Yes
PMC6535430	847	Kaushalya	Onco Targets Ther	Database, Gene expression array	Homo sapiens	GO, KEGG	No	Not stated	No	DAVID	No	NA	Not stated	Background, FDR	Yes
PMC6535638	848	Kaushalya	Mol Clin Oncol	Metabolomics	Homo sapiens	MetaboAnalyst	Yes	Not stated	No	MetaboAnalyst	Yes	NA	Not stated	Background, FDR	Yes
PMC6535665	849	Kaushalya	Int J Med Sci	Gene expression array	Homo sapiens	GO, KEGG	No	Not stated	No	Not stated	No	NA	Not stated	Background, FDR	Yes
PMC6535743	850	Kaushalya	Technol Cancer Res Treat	Proteomics	Homo sapiens	GO	No	Fisher	No	Blast2GO	Yes	NA	Not stated	Background	No
PMC6535743	850	Kaushalya	Technol Cancer Res Treat	Proteomics	Homo sapiens	KEGG	No	Fisher	No	KOBAS	No	NA	Not stated	Background	No
PMC6535852	851	Kaushalya	Evid Based Complement Alternat Med	Database	Homo sapiens	GO	No	Hypergeometric	Yes	ClueGO/Cytoscape	Yes	NA	Not stated	Background, FDR	Yes
PMC6535875	852	Kaushalya	Oxid Med Cell Longev	RNA-seq	Sus scrofa	GO, KEGG	No	Not stated	Yes	Not stated	No	NA	Not stated	Background, FDR	Yes
PMC6535899	853	Kaushalya	Cancer Inform	Database, Gene expression array	Homo sapiens	MSigDB	Yes	GSEA	Yes	GSEA	No	NA	Not stated	Background	No
PMC6536002	854	Kaushalya	Environ Pollut	Metabolomics	Mus musculus	KEGG	No	Hypergeometric	Yes	clusterProfiler	No	No	Not stated	Background	Yes
PMC6536565	856	Kaushalya	3 Biotech	Database	Triticum aestivum, Arabidopsis thaliana	GO	No	Not stated	No	Blast2GO	No	No	Not stated	Background, FDR	Yes
PMC6536565	856	Kaushalya	3 Biotech	Database	Triticum aestivum, Arabidopsis thaliana	GO	No	Not stated	No	WEGO	No	No	Not stated	Background, FDR	Yes
PMC6536578	857	Kaushalya	Front Pharmacol	Gene expression array	Homo sapiens	Ingenuity Knowledge Base	No	Not stated	No	Ingenuity Pathway Analysis	No	NA	Not stated	Background, FDR	Yes
PMC6536746	858	Kaushalya	Redox Biol	RNA-seq	Homo sapiens	MSigDB	No	GSEA	Yes	GSEA	No	NA	Not stated	Background	No
PMC6536925	859	Kaushalya	Cancer Med	Database	Homo sapiens	GO, KEGG	No	Not stated	No	DAVID	No	NA	Not stated	Background, FDR	Yes
PMC6536941	860	Kaushalya	Cancer Med	Database, RNA-seq	Homo sapiens	GO	No	Not stated	Yes	DAVID	No	NA	Not stated	Background	Yes
PMC6536941	860	Kaushalya	Cancer Med	Database, RNA-seq	Homo sapiens	KEGG	No	Not stated	Yes	DOSE	No	NA	Not stated	Background	Yes
PMC6537181	861	Kaushalya	BMC Plant Biol	RNA-seq	Annona × atemoya	UniProt, KEGG, GO, COG	No	Not stated	Yes	BLASTx	No	NA	Yes	No	Yes
PMC6537194	862	Kaushalya	J Orthop Surg Res	Database, Gene expression array	Rattus norvegicus	GO, KEGG	No	Not stated	No	DAVID	Yes	NA	Not stated	Background, FDR	Yes
PMC6537205	863	Kaushalya	BMC Genomics	Database	Gossypium hirsutum	GO	No	Hypergeometric	No	GOseq	No	No	Not stated	Background, FDR	Yes
PMC6537205	863	Kaushalya	BMC Genomics	Database	Gossypium hirsutum	KEGG	No	Not stated	Yes	KOBAS	No	NA	Not stated	Background, FDR	No
PMC6537382	864	Kaushalya	BMC Med Genet	Database, RNA-seq	Homo sapiens	KEGG	No	Fisher	No	DAVID	No	NA	Not stated	Background, FDR	Yes
PMC6537399	865	Kaushalya	BMC Med Genomics	Database, Gene expression array	Homo sapiens	GO	No	Not stated	No	FunRich	No	NA	Not stated	Background, FDR	No
PMC6537399	865	Kaushalya	BMC Med Genomics	Database, Gene expression array	Homo sapiens	GO	No	Not stated	No	ClueGO/Cytoscape	No	NA	Not stated	Background, FDR	No
PMC6537399	865	Kaushalya	BMC Med Genomics	Database, Gene expression array	Homo sapiens	GO, KEGG	No	Not stated	No	DIANA-miRPath	No	NA	Not stated	Background, FDR	No
PMC6538884	867	Kaushalya	Cancer Manag Res	Database, Gene expression array	Homo sapiens	GO, KEGG	No	Not stated	No	DAVID	No	NA	Not stated	Background, FDR	Yes
PMC6538947	868	Kaushalya	Front Microbiol	Metabolomics	Bos grunniens	KEGG	No	Fisher	Yes	Custom R script	No	No	Not stated	Background	Yes
PMC6538947	868	Kaushalya	Front Microbiol	Metabolomics	Bos grunniens	KEGG	No	Fisher	Yes	Custom R script	No	No	Not stated	Background	Yes
PMC6539236	869	Kaushalya	Int J Mol Sci	DNA methylation array	Homo sapiens	GO, Ingenuity Knowledge Base	No	Not stated	No	Ingenuity Pathway Analysis	No	NA	Not stated	Background, FDR	Yes
PMC6539328	870	Kaushalya	Int J Mol Sci	RNA-seq	Homo sapiens	GO, KEGG	No	Not stated	Yes	DAVID	No	NA	Not stated	Background	Yes
PMC6539486	871	Kaushalya	Oncol Lett	Database, Gene expression array	Homo sapiens	GO, KEGG	No	Not stated	No	DAVID	Yes	NA	Not stated	Background, FDR	No
PMC6539487	872	Kaushalya	Int J Mol Sci	RNA-seq	Oryza sativa	GO	No	Hypergeometric	Yes	GOseq	No	No	Not stated	Background	Yes
PMC6539487	872	Kaushalya	Int J Mol Sci	RNA-seq	Oryza sativa	KEGG	No	Hypergeometric	Yes	KOBAS	No	NA	Not stated	Background	Yes
PMC6539490	873	Kaushalya	Oncol Lett	Database, RNA-seq	Homo sapiens	GO	No	Not stated	Yes	WebGestalt	No	NA	Not stated	Background	No
PMC6539811	874	Kaushalya	Int J Mol Sci	RNA-seq	Gossypium hirsutum, Gossypium arboreum, Gossypium barbadense	GO, KEGG	No	Hypergeometric	Yes	Not stated	No	NA	Not stated	Background	No
PMC6539991	875	Kaushalya	Oncol Lett	Database, Gene expression array	Homo sapiens	GO	No	Not stated	Yes	WebGestalt	No	NA	Not stated	Background	Yes
PMC6539991	875	Kaushalya	Oncol Lett	Database, Gene expression array	Homo sapiens	KEGG, BioCarta	No	Not stated	Yes	ToppGene	No	NA	Not stated	Background	Yes
PMC6540047	876	Kaushalya	Int J Mol Sci	Gene expression array	Mus musculus	Ingenuity Knowledge Base	No	Not stated	No	Ingenuity Pathway Analysis	No	NA	Not stated	Background, FDR	Yes
PMC6540048	877	Kaushalya	Int J Environ Res Public Health	Database	Mus musculus	Ingenuity Knowledge Base	No	Not stated	No	Ingenuity Pathway Analysis	No	NA	Not stated	Background, FDR	No
PMC6540079	878	Kaushalya	Oncol Lett	Database, Gene expression array	Homo sapiens	KEGG	No	GSEA	No	GSEA	Yes	NA	Not stated	Background, FDR	Yes
PMC6540325	879	Kaushalya	Oncol Lett	Database, Gene expression array	Homo sapiens	GO, KEGG	No	Not stated	No	DAVID	No	NA	Not stated	Background, FDR	No
PMC6540330	880	Kaushalya	Oncol Lett	Database	Homo sapiens	GO, KEGG	No	Not stated	Yes	WebGestalt	No	NA	Not stated	Background	No
PMC6540339	881	Kaushalya	Oncol Lett	Database, Gene expression array	Homo sapiens	GO, KEGG	No	Hypergeometric	No	DAVID	No	NA	Not stated	Background, FDR	No
PMC6540341	882	Kaushalya	Oncol Lett	Database, Gene expression array	Homo sapiens	GO, KEGG	No	ANOVA	Yes	DAVID	No	NA	Not stated	Background	Yes
PMC6540478	883	Kaushalya	BMC Plant Biol	RNA-seq	Lolium temulentum	GO	No	Not stated	Yes	Not stated	No	NA	Not stated	Background	Yes
PMC6540543	884	Kaushalya	J Transl Med	Database, Gene expression array	Homo sapiens	GO, KEGG	No	Fisher	Yes	Not stated	No	NA	Not stated	Background	No
PMC6541473	885	Kaushalya	PLoS One	Database, RNA-seq	Homo sapiens	GO, KEGG	No	Not stated	Yes	clusterProfiler	Yes	No	Not stated	Background	No
PMC6541584	886	Kaushalya	J Assist Reprod Genet	RNA-seq	Homo sapiens	Ingenuity Knowledge Base	No	Not stated	Yes	Ingenuity Pathway Analysis	No	NA	Not stated	Background	Yes
PMC6541629	887	Kaushalya	Sci Rep	RNA-seq	Mus musculus	GO, KEGG, WikiPathway	No	Not stated	Yes	WebGestalt	No	NA	Not stated	Background	No
PMC6541990	889	Kaushalya	Evid Based Complement Alternat Med	Proteomics	Rattus norvegicus	GO	No	Not stated	No	Not stated	No	NA	Not stated	Background	Yes
PMC6542032	890	Kaushalya	Clin Proteomics	Proteomics	Homo sapiens	Ingenuity Knowledge Base	No	Not stated	Yes	Ingenuity Pathway Analysis	No	NA	Not stated	Background	Yes
PMC6542032	890	Kaushalya	Clin Proteomics	Proteomics	Homo sapiens	KEGG	No	Not stated	Yes	DAVID	Yes	NA	Not stated	Background	Yes
PMC6542471	891	Kaushalya	J Biol Rhythms	Gene expression array	Homo sapiens	Not stated	No	Not stated	Yes	PSEA	No	NA	Not stated	Background	No
PMC6542536	892	Kaushalya	PLoS One	RNA-seq	Drosophila	GO, KEGG	No	Not stated	Yes	Not stated	No	NA	Not stated	Background	Yes
PMC6542763	894	Kaushalya	Biosci Rep	Gene expression array	Homo sapiens	GO, KEGG	No	Not stated	No	DAVID	Yes	NA	Not stated	Background	Yes
PMC6542763	894	Kaushalya	Biosci Rep	Gene expression array	Homo sapiens	MSigDB	Yes	GSEA	No	GSEA	No	NA	Not stated	Background	Yes
PMC6542797	895	Kaushalya	Sci Rep	Database	Trollius chinensis Bunge	GO, KEGG	No	Not stated	No	ClueGO/Cytoscape	Yes	NA	Not stated	Background, FDR	Yes
PMC6543129	896	Kaushalya	J Adv Res	Database	Homo sapiens, Mus musculus	Not stated	No	Not stated	No	DAVID	No	NA	Not stated	Background, FDR	No
PMC6543129	896	Kaushalya	J Adv Res	Database	Homo sapiens, Mus musculus	Not stated	No	Not stated	No	Omicshare	No	NA	Not stated	Background, FDR	No
PMC6543669	898	Kaushalya	Cancer Cell Int	RNA-seq	Homo sapiens	GO, KEGG	No	Not stated	Yes	clusterProfiler	No	No	Not stated	Background	No
PMC6544013	899	Kaushalya	PeerJ	RNA-seq	Homo sapiens	GO, KEGG	No	GSEA	Yes	GSEA	No	NA	Not stated	Background	Yes
PMC6544125	900	Kaushalya	PeerJ	RNA-seq	Rattus norvegicus, Homo sapiens	GO, KEGG	No	Not stated	No	DAVID	Yes	NA	Not stated	Background, FDR	Yes
PMC6544403	901	Sameer	Oncotarget	Gene expression array	Homo sapiens	GO	No	Not stated	No	DAVID	Yes	NA	Not stated	Background, FDR	No
PMC6544638	903	Sameer	Hortic Res	RNA-seq	Citrus sinensis	GO, KEGG	No	Hypergeometric	Yes	agriGO	No	NA	Not stated	Background	Yes
PMC6544638	903	Sameer	Hortic Res	RNA-seq	Citrus sinensis	GO, KEGG	No	Hypergeometric	Yes	ClueGO/Cytoscape	No	NA	Not stated	Background	Yes
PMC6544937	904	Sameer	BMC Med Genet	Database	Homo sapiens	KEGG	No	Fisher	No	DIANA-miRPath	Yes	NA	Not stated	Background, FDR	Yes
PMC6544974	905	Sameer	J Biol Eng	Gene expression array	Homo sapiens	GO, KEGG	No	Not stated	Yes	Not stated	NA	NA	Not stated	Background	No
PMC6545268	907	Sameer	J Rheumatol	Gene expression array	Homo sapiens	KEGG, Reactome	No	Not stated	Yes	Reactome FI/Cytoscape	No	NA	Not stated	Background	No
PMC6545444	908	Sameer	Genes Dis	Gene expression array	Mus musculus	GO, KEGG	No	Not stated	No	Not stated	No	NA	Not stated	Background, FDR	No
PMC6545574	909	Sameer	Clin Transplant	RNA-seq	Homo sapiens	GO, KEGG	No	Not stated	Yes	Not stated	No	NA	Not stated	Background	No
PMC6545689	910	Sameer	Acta Neuropathol Commun	DNA methylation array	Homo sapiens	GO	No	Not stated	Yes	Custom script	No	No	Not stated	No	No
PMC6545785	911	Sameer	Biomed Res Int	RNA-seq	Homo sapiens	GO, KEGG	No	Not stated	Yes	DAVID	No	NA	Not stated	Background	No
PMC6546218	912	Sameer	PLoS One	RNA-seq	Danio rerio	GO, KEGG	No	Not stated	Yes	WebGestalt	No	NA	Yes	No	No
PMC6546480	914	Sameer	J Clin Invest	Gene expression array	Homo sapiens	MSigDB	No	GSEA	Yes	GSEA	No	NA	NA	No	No
PMC6546543	915	Sameer	J Nutr Biochem	RNA-seq, DNA methylation sequencing	Mus musculus	Ingenuity Knowledge Base	No	Not stated	Yes	Ingenuity Pathway Analysis	Yes	NA	Not stated	Background	No
PMC6546979	916	Sameer	Oncol Lett	Gene expression array	Homo sapiens	GO	No	Not stated	No	Not stated	No	NA	Not stated	Background, FDR	No
PMC6547356	918	Sameer	Int J Mol Sci	RNA-seq	Homo sapiens	GO, KEGG, Reactome	No	Hypergeometric	Yes	CPDB	No	NA	Not stated	Background	Yes
PMC6547493	919	Sameer	BMC Genomics	RNA-seq	Zea mays, Oryza sativa	GO	No	Hypergeometric	No	agriGO	Yes	NA	Yes	FDR	Yes
PMC6547586	920	Sameer	BMC Cancer	Gene expression array, RNA-seq	Homo sapiens	Ingenuity Knowledge Base	No	Fisher	No	Ingenuity Pathway Analysis	No	NA	Not stated	Background, FDR	No
PMC6547838	921	Sameer	Front Immunol	Gene expression array	Homo sapiens	Ingenuity Knowledge Base	No	Not stated	No	Ingenuity Pathway Analysis	No	NA	Not stated	Background, FDR	Yes
PMC6548007	922	Sameer	J Cancer	Genome sequencing	Homo sapiens	GO, KEGG	No	Not stated	No	clusterProfiler	Yes	No	Not stated	Background, FDR	No
PMC6548156	923	Sameer	J Cancer	Gene expression array	Homo sapiens	GO, KEGG	No	Hypergeometric	No	Custom R script	Yes	No	Not stated	Background, FDR	Yes
PMC6548476	924	Sameer	Islets	Gene expression array	Mus musculus	MSigDB	Yes	GSEA	Yes	GSEA	Yes	NA	NA	No	No
PMC6548586	925	Sameer	Mult Scler Relat Disord	Gene expression array, Metabolomics	Homo sapiens	GO, HMDB, PubChem	No	Not stated	No	Ingenuity Pathway Analysis	No	NA	Yes	FDR	Yes
PMC6548637	926	Sameer	Ann Epidemiol	Genome sequencing	Homo sapiens	Not stated	No	GSEA	No	GSEA	No	No	Not stated	Background, FDR	No
PMC6548822	929	Sameer	Front Physiol	Proteomics	Capra aegagrus hircus	GO, KEGG	No	Not stated	No	PANTHER	No	No	Not stated	Background, FDR	No
PMC6548868	930	Sameer	Mol Cell Biochem	Proteomics	Mus musculus	GO, KEGG	No	Not stated	No	DAVID	Yes	NA	No	Background, FDR	No
PMC6549072	931	Sameer	Oncol Rep	Gene expression array	Homo sapiens	GO, KEGG	No	Not stated	No	Ingenuity Pathway Analysis	No	NA	Not stated	Background, FDR	No
PMC6549376	934	Sameer	Cancer Cell Int	RNA-seq	Homo sapiens	GO, KEGG	No	Not stated	Yes	DAVID	No	NA	Not stated	Background	No
PMC6549376	934	Sameer	Cancer Cell Int	RNA-seq	Homo sapiens	MSigDB	No	GSEA	No	GSEA	No	NA	NA	Background	No
PMC6549402	935	Sameer	Front Oncol	RNA-seq	Homo sapiens	GO, KEGG	No	Not stated	No	clusterProfiler	No	No	Not stated	Background, FDR	Yes
PMC6549486	936	Sameer	Onco Targets Ther	RNA-seq	Homo sapiens	MSigDB	Yes	GSEA	Yes	GSEA	Yes	No	NA	No	No
PMC6549776	938	Sameer	Onco Targets Ther	RNA-seq	Homo sapiens	GO, KEGG	No	No test	No test	Not stated	No	NA	Not stated	Background, FDR	No
PMC6549782	939	Sameer	Cancer Manag Res	RNA-seq, Genome sequencing	Homo sapiens	Not stated	No	GSEA	No	GSEA	No	NA	Not stated	Background, FDR	No
PMC6551448	943	Sameer	Cancer Manag Res	Gene expression array, RNA-seq	Homo sapiens	KEGG	No	Not stated	Yes	clusterProfiler	No	No	Not stated	Background	No
PMC6551448	943	Sameer	Cancer Manag Res	Gene expression array, RNA-seq	Homo sapiens	KEGG, MSigDB	Yes	GSEA	Yes	GSEA	Yes	No	NA	No	No
PMC6552362	949	Sameer	Technol Cancer Res Treat	RNA-seq	Homo sapiens	GO, KEGG	No	Fisher	No	DAVID	No	NA	Not stated	Background, FDR	Yes
PMC6553932	961	Sameer	PeerJ	Proteomics	Homo sapiens	GO	No	Not stated	Not stated	PANTHER	No	NA	Not stated	Background, FDR	Yes
PMC6553932	961	Sameer	PeerJ	Proteomics	Homo sapiens	GO	No	Not stated	Not stated	DAVID	No	NA	Not stated	Background, FDR	Yes
PMC6554651	962	Sameer	Environ Entomol	RNA-seq	Apis mellifera	GO, KEGG	No	Fisher	Yes	DAVID	Yes	NA	Not stated	Background	Yes
PMC6554673	963	Sameer	EMBO Mol Med	RNA-seq	Mus musculus	Ingenuity Knowledge Base	No	Not stated	Yes	Ingenuity Pathway Analysis	No	NA	Not stated	Background	No
PMC6554726	964	Sameer	Toxicol Appl Pharmacol	RNA-seq	Homo sapiens	GO, KEGG, Reactome	No	Fisher	No	DAVID	No	NA	Not stated	Background, FDR	No
PMC6554887	965	Sameer	BMC Urol	RNA-seq	Homo sapiens	MSigDB	Yes	GSEA	Yes	GSEA	No	NA	Not stated	Background	Yes
PMC6554998	967	Sameer	BMC Plant Biol	Proteomics	Carica papaya	GO, KEGG	No	Fisher	Yes	Not stated	No	NA	Not stated	Background	No
PMC6555482	969	Sameer	Environ Int	Metabolomics	Homo sapiens	Mummichog	No	Not stated	No	Mummichog	No	NA	Not stated	Background	No
PMC6555741	970	Sameer	Nutr Metab (Lond)	Gene expression array	Homo sapiens	DO, GO, KEGG	No	Not stated	Yes	clusterProfiler	No	No	Not stated	Background	Yes
PMC6555824	971	Sameer	Hortic Res	miRNA-seq	Malus domestica, Malus sieversii	GO	No	Not stated	Not stated	agriGO	Yes	NA	Yes	Inference without test, No data shown	Yes
PMC6555970	972	Sameer	Hum Genomics	Genome sequencing	Vertebrata	GO, Reactome	No	Not stated	Yes	PANTHER	Yes	NA	Yes	No	Yes
PMC6556066	974	Sameer	Med Sci Monit	RNA-seq	Homo sapiens	MSigDB	No	GSEA	Yes	GSEA	No	NA	NA	Inference without test, Background	No
PMC6556108	975	Sameer	Drug Des Devel Ther	RNA-seq	Rattus norvegicus	GO, KEGG	No	Not stated	No	clusterProfiler	No	NA	Not stated	Background, FDR	Yes
PMC6556164	976	Sameer	3 Biotech	RNA-seq	Camellia oleifera	GO, KEGG, Swiss-Prot, KOG, PFAM	No	Hypergeometric	Yes	KAAS	No	NA	Not stated	Background	No
PMC6556321	977	Sameer	Biomed Res Int	Proteomics	Homo sapiens	Reactome, GO	No	Not stated	No	PANTHER	No	NA	Not stated	Background, FDR	Yes
PMC6556321	977	Sameer	Biomed Res Int	Proteomics	Homo sapiens	Reactome, GO	No	Not stated	No	STRING	No	No	Not stated	Background, FDR	Yes
PMC6556668	978	Sameer	Am J Transl Res	Gene expression array	Homo sapiens	GO, KEGG	No	Hypergeometric	Yes	ClueGO/Cytoscape	No	NA	Not stated	Background	Yes
PMC6556668	978	Sameer	Am J Transl Res	Gene expression array	Homo sapiens	GO, KEGG	No	Hypergeometric	Yes	NetworkAnalyst	No	NA	Not stated	Background	Yes
PMC6557558	980	Sameer	Epigenetics	DNA methylation array	Homo sapiens	GO	No	Fisher	No	Ingenuity Pathway Analysis	Yes	NA	Not stated	Background, FDR	Yes
PMC6557558	980	Sameer	Epigenetics	DNA methylation array	Homo sapiens	GO	No	Fisher	No	DAVID	Yes	NA	Not stated	Background, FDR	Yes
PMC6557606	981	Sameer	Epigenetics	DNA methylation sequencing	Homo sapiens	GO, KEGG	No	Not stated	Yes	missMethyl R package	No	No	Not stated	Background	No
PMC6557731	983	Sameer	Data Brief	RNA-seq	Homo sapiens	Ingenuity Knowledge Base	No	Fisher	Yes	Ingenuity Pathway Analysis	No	NA	Not stated	Background	No
PMC6557785	984	Sameer	EBioMedicine	RNA-seq	Homo sapiens	GO, KEGG	No	Not stated	Yes	DAVID	No	NA	Not stated	Background	Yes
PMC6557785	984	Sameer	EBioMedicine	RNA-seq	Homo sapiens	MSigDB	No	GSEA	Yes	GSEA	No	NA	Not stated	No	Yes
PMC6558442	985	Sameer	World J Gastroenterol	Database	Mus musculus	Not stated	No	Not stated	No	ClueGO/Cytoscape	No	NA	Not stated	Background, FDR	No
PMC6558586	986	Sameer	Cancer Med	Gene expression array	Homo sapiens	GO, KEGG	No	Fisher, Chi-squared	Yes	Not stated	No	No	Not stated	Background	No
PMC6558594	987	Sameer	Cancer Med	RNA-seq	Homo sapiens	GO	No	Not stated	No	clusterProfiler	No	No	Not stated	Background, FDR	Yes
PMC6558597	988	Sameer	Cancer Med	Gene expression array	Homo sapiens	GO	No	Not stated	No	Not stated	No	NA	Not stated	Background, FDR	No
PMC6558604	989	Sameer	Mediators Inflamm	Cytokine array	Homo sapiens	Ingenuity Knowledge Base	No	No test	No test	Ingenuity Pathway Analysis	No	NA	Not stated	Background, FDR	NA
PMC6558614	990	Sameer	Evid Based Complement Alternat Med	Database	Homo sapiens	GO, KEGG	No	Not stated	Yes	DAVID	No	NA	Not stated	Background, FDR	No
PMC6558619	991	Sameer	Biomed Res Int	RNA-seq	Homo sapiens	GO, KEGG	No	Not stated	Yes	Not stated	No	NA	Not stated	Background	No
PMC6558708	992	Sameer	BMC Genomics	RNA-seq	Agave tequilana	GO	No	Not stated	Yes	agriGO	No	NA	Yes	No	No
PMC6558770	993	Sameer	BMC Vet Res	Database	Canis lupus familiaris	WikiPathways	No	No test	No test	Cytoscape (No plugin stated)	Yes	NA	Not stated	Inference without test, Background	Yes
PMC6558878	994	Sameer	BMC Med Genet	RNA-seq	Homo sapiens	KEGG	No	Not stated	Yes	GSEA	No	NA	Not stated	Background	Yes
PMC6559211	995	Sameer	Front Genet	RNA-seq	Homo sapiens	GO, KEGG, Reactome, WikiPathways, BioCarta	Yes	Fisher	Yes	Enrichr	No	NA	Not stated	Background	Yes
PMC6559329	997	Sameer	Int J Mol Med	Proteomics	Rattus norvegicus	GO	No	Fisher	No	Ingenuity Pathway Analysis	No	NA	Not stated	Background, FDR	No
PMC6559957	998	Sameer	Sci Rep	RNA-seq	Ovis aries	GO	No	Hypergeometric	Yes	GOseq	Yes	No	Not stated	Background	Yes
PMC6559957	998	Sameer	Sci Rep	RNA-seq	Ovis aries	KEGG	No	Hypergeometric	Yes	KOBAS	Yes	NA	Not stated	Background	Yes
PMC6560635	1000	Sameer	Nat Genet	Genotyping array	Homo sapiens	KEGG, Reactome, BioCarta	No	Pascal	Yes	Pascal	No	NA	Not stated	Background	Yes
PMC6560861	1001	Sameer	BMC Plant Biol	RNA-seq	Triticum aestivum	GO, KEGG, KOG	No	Hypergeometric	Yes	Blast2GO	No	NA	Not stated	Background	Yes
PMC6560914	1002	Sameer	BMC Cancer	Gene expression array	Homo sapiens	MSigDB, KEGG, PID, BioCarta	No	GSEA	Yes	GSEA	No	NA	NA	Background	Yes
PMC6561249	1003	Sameer	Proc Natl Acad Sci U S A	Genome sequencing	Various order Chiroptera	GO	No	Not stated	Yes	STRING	Yes	NA	Not stated	Background	Yes
PMC6561812	1004	Sameer	Psychiatry Clin Neurosci	DNA methylation array	Homo sapiens	KEGG	No	Hypergeometric	Yes	missMethyl	No	NA	Not stated	Background	Yes
PMC6561911	1005	Sameer	Cell Death Discov	RNA-seq	Homo sapiens	GO	No	Not stated	No	DAVID	Yes	NA	Not stated	Background, FDR	Yes
PMC6561911	1005	Sameer	Cell Death Discov	RNA-seq	Homo sapiens	GO	No	Not stated	No	Ingenuity Pathway Analysis	No	NA	Not stated	Background, FDR	Yes
PMC6562010	1006	Sameer	EPMA J	Proteomics	Homo sapiens	GO	No	Hypergeometric	Yes	Ingenuity Pathway Analysis	No	NA	Stated, but incorrect	Background	Yes
PMC6562010	1006	Sameer	EPMA J	Proteomics	Homo sapiens	GO	No	Hypergeometric	Yes	ClueGO/Cytoscape	No	NA	Stated, but incorrect	Background	Yes
PMC6562070	1007	Sameer	Ann Clin Transl Neurol	Genotyping array	Homo sapiens	GO, Reactome	No	Fisher	Yes	PANTHER	No	NA	Yes	No	Yes
PMC6562269	1008	Sameer	Data Brief	RNA-seq	Lupinus albus	Phytozome annotations	No	No test	No test	MapMan	Yes	NA	Not stated	Inference without test, Background	No
PMC6562609	1009	Sameer	Cells	RNA-seq	Mus musculus	GO	No	Not stated	No	DAVID	No	NA	Not stated	Background, FDR	No
PMC6562643	1010	Sameer	Genes	RNA-seq	Xanthomonas citri	GO, KEGG	No	Not stated	Yes	Not stated	No	NA	Not stated	Background	Yes
PMC6562744	1011	Sameer	Cells	RNA-seq	Mus musculus	KEGG	No	Not stated	Yes	KOBAS	No	NA	Not stated	Background	No
PMC6562892	1012	Sameer	Animals (Basel)	Gene expression array	Gallus gallus	GO, KEGG	No	Not stated	Yes	DAVID	No	NA	Not stated	Background	Yes
PMC6562892	1012	Sameer	Animals (Basel)	Gene expression array	Gallus gallus	MSigDB	No	GSEA	Yes	GSEA	No	NA	NA	Background	Yes
PMC6562977	1014	Sameer	Animals (Basel)	RNA-seq	Sus scrofa	GO, KEGG	No	Not stated	No	DAVID	No	NA	Not stated	Background, FDR	No
PMC6563026	1015	Sameer	Antioxidants (Basel)	Gene expression array, RNA-seq	Homo sapiens	Not stated	No	Not stated	No	Ingenuity Pathway Analysis	No	NA	Not stated	Background, FDR	No
PMC6563521	1016	Sameer	Evol Bioinform Online	RNA-seq	Lilium pumilum	GO, KEGG	No	Hypergeometric, Fisher	Yes	Not stated	No	NA	Not stated	Background	No
PMC6563800	1017	Sameer	PeerJ	Gene expression array, RNA-seq	Homo sapiens	GO, KEGG	No	Not stated	No	DAVID	No	NA	Not stated	Background	Yes
PMC6563800	1017	Sameer	PeerJ	Gene expression array, RNA-seq	Homo sapiens	MSigDB	No	GSEA	Yes	GSEA	No	NA	Not stated	Background	Yes
PMC6563950	1018	Sameer	PLoS Genet	Genotyping array	Homo sapiens	GO, KEGG	No	Not stated	Yes	GSA-SNP	No	NA	Not stated	Background	Yes
PMC6565949	1019	Sameer	Front Genet	RNA-seq	Mus musculus	GO, KEGG	No	Not stated	No	Not stated	No	NA	Not stated	Background, FDR, No data shown	No
PMC6566080	1020	Sameer	Exp Ther Med	Gene expression array	Homo sapiens	GO, KEGG	No	Fisher	No	Not stated	No	NA	Not stated	Background, FDR	No
PMC6566089	1021	Sameer	Exp Ther Med	RNA-seq	Homo sapiens	GO, KEGG	No	Not stated	Yes	DAVID	Yes	NA	Not stated	Background	No
PMC6566124	1022	Sameer	Exp Ther Med	Gene expression array	Homo sapiens	GO, KEGG	No	Not stated	No	DAVID	No	NA	Not stated	Background, FDR	No
PMC6566245	1023	Sameer	Int J Mol Sci	Genome sequencing, Microbiome	Sus scrofa	GO, KEGG, eggNOG	Yes	Not stated	Yes	DAVID	Yes	NA	Not stated	Background	No
PMC6566377	1024	Sameer	Front Plant Sci	RNA-seq	Zygnema circumcarinatum	GO, UniProt	No	Binomial	Yes	DIAMOND	No	NA	Not stated	Background	No
PMC6566439	1025	Sameer	Nanomaterials (Basel)	RNA-seq	Homo sapiens	GO	No	Not stated	No	DAVID	No	NA	Not stated	Background, FDR	No
PMC6566439	1025	Sameer	Nanomaterials (Basel)	RNA-seq	Homo sapiens	KEGG	No	GSEA	No	GSEA	Yes	NA	Not stated	Background, FDR	No
PMC6566490	1026	Sameer	Mult Scler J Exp Transl Clin	RNA-seq, Genotyping array	Homo sapiens	Ingenuity Knowledge Base	No	Not stated	Yes	Ingenuity Pathway Analysis	Yes	NA	Not stated	Background	Yes
PMC6566613	1027	Sameer	Int J Mol Sci	RNA-seq	Camellia sinensis	GO	No	Not stated	Yes	Blast2GO	No	NA	Not stated	Background	No
PMC6566613	1027	Sameer	Int J Mol Sci	RNA-seq	Camellia sinensis	KEGG	No	Not stated	Yes	KAAS	No	NA	Not stated	Background	No
PMC6566844	1028	Sameer	Int J Mol Sci	Proteomics	Taraxacum kok-saghyz	GO, KEGG	No	Not stated	Not stated	Blast2GO, WEGO	No	NA	Not stated	Background, FDR	No
PMC6566916	1029	Sameer	Int J Mol Sci	RNA-seq, Proteomics	Oryza sativa	GO, KEGG	No	Fisher	Yes	Custom R script	No	No	Yes	No	Yes
PMC6567145	1030	Sameer	Int J Mol Sci	Proteomics	Oryza sativa	GO, PANTHER	No	Not stated	Not stated	PANTHER	Yes	NA	Not stated	Background, FDR	No
PMC6567270	1031	Sameer	Int J Mol Sci	Proteomics, scRNA-seq	Mus musculus	GO	No	Not stated	Yes	STRING	No	NA	Not stated	Background	No
PMC6567414	1032	Sameer	BMC Genomics	RNA-seq, Genome sequencing	Juncus effusus	GO, KEGG	No	Not stated	Yes	DAVID	No	NA	Not stated	Background	No
PMC6567461	1033	Sameer	Hum Genomics	Genotyping array	Homo sapiens	GO, KEGG	No	Fisher	Yes	DAVID	Yes	NA	Not stated	No	No
PMC6567518	1035	Sameer	Stem Cell Res Ther	miRNA-seq	Homo sapiens	GO, KEGG	No	Hypergeometric	Yes	Not stated	No	NA	Stated, but incorrect	No	Yes
PMC6567623	1036	Sameer	Stem Cell Res Ther	Gene expression array	Rattus norvegicus	GO, KEGG, WikiPathways	No	Not stated	No	DAVID	Yes	NA	Not stated	Background, FDR	No
PMC6567669	1037	Sameer	BMC Cancer	RNA-seq	Homo sapiens	GSEA	No	GSEA	Yes	GSEA	No	NA	Not stated	Background	No
PMC6567810	1038	Sameer	Int J Biol Sci	miRNA-seq	Homo sapiens	GO, KEGG	No	Not stated	No	Not stated	No	NA	Not stated	Background, FDR	Yes
PMC6567928	1039	Sameer	Front Pharmacol	Proteomics, Metabolomics	Homo sapiens	Ingenuity Knowledge Base	No	Not stated	No	Ingenuity Pathway Analysis	No	NA	Not stated	Background, FDR	No
PMC6570467	1041	Sameer	Oncotarget	Proteomics, Metabolomics, Gene expression array	Homo sapiens	Reactome	No	Not stated	No	Reactome web app	No	NA	Not stated	Background, FDR	Yes
PMC6570473	1042	Sameer	Oncotarget	RNA-seq	Homo sapiens	Not stated	No	GSEA	No	GSEA	No	NA	NA	FDR	No
PMC6570473	1042	Sameer	Oncotarget	RNA-seq	Homo sapiens	KEGG	No	Not stated	Yes	STRING	Yes	NA	Not stated	Background	No
PMC6570702	1043	Sameer	Funct Integr Genomics	Gene expression array, miRNA-seq	Homo sapiens	GO, KEGG	No	Not stated	No	DAVID	No	NA	Not stated	Background, FDR	No
PMC6570833	1044	Sameer	Gut Pathog	Genotyping array	Homo sapiens	KEGG	No	Not stated	No	PathwayConnector	No	NA	Not stated	Background, FDR	No
PMC6571000	1046	Sameer	PeerJ	Gene expression array	Homo sapiens	GO, KEGG	No	Not stated	Yes	DAVID	Yes	NA	Not stated	Background, FDR	No
PMC6571007	1047	Sameer	PeerJ	pyrosequencing	Homo sapiens	KEGG	No	Not stated	No	Not stated	NA	NA	Not stated	Background, FDR	No
PMC6571259	1049	Sameer	Medicine (Baltimore)	miRNA expression array, Gene expression array	Homo sapiens	GO, KEGG	No	Not stated	No	DAVID	No	NA	Not stated	Background, FDR	No
PMC6571408	1050	Sameer	Medicine (Baltimore)	RNA-seq	Homo sapiens	GO	No	Not stated	Yes	LinkedOmics	No	NA	Not stated	Background	No
PMC6571408	1050	Sameer	Medicine (Baltimore)	RNA-seq	Homo sapiens	KEGG	No	Not stated	No	ClueGO/Cytoscape	No	NA	Not stated	Background, FDR	No
PMC6571571	1051	Sameer	J Clin Med	Metabolomics	Homo sapiens	MetaboAnalyst	No	Not stated	Not stated	MeTPA	No	NA	Not stated	FDR	No
PMC6571615	1052	Sameer	Molecules	Metabolomics	Rattus norvegicus	MetaboAnalyst	No	Not stated	Yes	MetPA	No	NA	Not stated	Background, FDR	No
PMC6571969	1053	Sameer	Biomolecules	Gene expression array	Homo sapiens	GO, KEGG, PID, Reactome, MSigDB, PANTHER, GenMAPP, Pathway Ontology	No	Not stated	No	ToppGene	No	NA	Not stated	Background, FDR	Yes
PMC6572146	1055	Sameer	Medicina (Kaunas)	Gene expression array	Homo sapiens	GO, KEGG	No	Not stated	Yes	NetworkAnalyst	No	NA	Not stated	Background	No
PMC6572535	1056	Sameer	Metabolites	Metabolomics	Desmosdesmus sp.	Arabidopsis thaliana metabolic pathway	No	Not stated	No	MetaboAnalyst	Yes	No	Not stated	Background, FDR	Yes
PMC6573007	1060	Sameer	Cancer Manag Res	Gene expression array	Homo sapiens	KEGG, OMIM, FunDO	No	Not stated	No	KOBAS	Yes	NA	Not stated	Background, FDR	No
PMC6579046	1075	Sameer	Anal Chim Acta	Metabolomics	Homo sapiens	Mummichog	No	Not stated	No	Mummichog	No	NA	Not stated	Background, FDR	No
PMC6579872	1077	Sameer	Cancer Manag Res	Gene expression array	Homo sapiens	GO, KEGG	No	Not stated	No	DAVID	No	NA	Not stated	Background, FDR	No
PMC6579967	1078	Sameer	Mol Med Rep	RNA-seq, Gene expression array	Homo sapiens	Not stated	No	GSEA	No	GSEA	No	NA	NA	FDR	No
PMC6579968	1079	Sameer	Mol Med Rep	Gene expression array	Homo sapiens	GO, KEGG	No	Not stated	Yes	DAVID	No	NA	Not stated	Background	No
PMC6579970	1080	Sameer	Mol Med Rep	RNA-seq	Mus musculus	GO, KEGG	No	Not stated	Yes	clusterProfiler	Yes	No	Not stated	Background	No
PMC6579986	1081	Sameer	Mol Med Rep	Gene expression array	Homo sapiens	GO	No	Not stated	No	Metascape	No	NA	Not stated	Background, FDR	No
PMC6580019	1082	Sameer	Mol Med Rep	RNA-seq	Panax ginseng	KEGG	No	Hypergeometric	Yes	Not stated	NA	NA	Not stated	Background	No
PMC6580034	1083	Sameer	Mol Med Rep	RNA-seq	Serratia marcescens	GO	No	Not stated	No	DAVID	No	NA	Not stated	Background, FDR	No
PMC6580035	1084	Sameer	Mol Med Rep	RNA-seq	Rattus norvegicus	GO, KEGG	No	Not stated	No	DAVID	No	NA	Not stated	Background, FDR	No
PMC6580103	1085	Sameer	Exp Ther Med	Gene expression array	Homo sapiens	GO, KEGG, Reactome	No	Not stated	No	DAVID	Yes	NA	Not stated	Background, FDR	Yes
PMC6580103	1085	Sameer	Exp Ther Med	Gene expression array	Homo sapiens	GO	No	Not stated	No	PANTHER	No	No	Not stated	Background, FDR	Yes
PMC6580107	1086	Sameer	Exp Ther Med	Gene expression array	Mus musculus	GO, KEGG, BioCyc	Yes	No test	No test	Not stated	No	NA	Not stated	Inference without test, Background	No
PMC6580113	1087	Sameer	Data Brief	Proteomics	Homo sapiens	GO	No	Not stated	No	WebGestalt	No	NA	Not stated	Background, FDR	Yes
PMC6580171	1088	Sameer	Am J Physiol Endocrinol Metab	RNA-seq	Homo sapiens	KEGG	No	Not stated	Yes	GAGE	No	No	Not stated	Background	No
PMC6580494	1091	Sameer	J Exp Clin Cancer Res	Database	Homo sapiens	MSigDB	No	GSEA	No	GSEA	Yes	NA	NA	FDR	No
PMC6580566	1092	Sameer	BMC Med Genomics	RNA-seq	Homo sapiens	Ingenuity Knowledge Base	No	Fisher	No	Ingenuity Pathway Analysis	No	NA	Not stated	Background, FDR	No
PMC6580702	1093	Sameer	Mol Cell Biol	CRISPR screen, RNA-seq	Homo sapiens	GO	No	Hypergeometric	Yes	Not stated	No	NA	Not stated	Background	Yes
PMC6581026	1095	Sameer	Front Genet	RNA-seq	Homo sapiens	GO	No	Not stated	Yes	FUMA	No	NA	Not stated	Background	Yes
PMC6581565	1096	Sameer	Aquat Toxicol	Metabolomics	Artemia franciscana	KEGG	No	Not stated	Yes	PAPi	No	No	Not stated	Background	Yes
PMC6581595	1097	Sameer	Circ Genom Precis Med	RNA-seq	Homo sapiens	Ingenuity Knowledge Base	No	Not stated	No	Ingenuity Pathway Analysis	No	NA	Not stated	Background, FDR	Yes
PMC6581693	1098	Sameer	Cell Rep	RNA-seq, scRNA-seq, ATAC-seq, ChIP-seq	Mus musculus	GO, KEGG	No	Binomial	No	DAVID	No	NA	Not stated	Background, FDR	No
PMC6581966	1099	Sameer	Transl Oncol	Genome sequencing	Homo sapiens	Ingenuity Knowledge Base	No	Not stated	No	Ingenuity Pathway Analysis	No	NA	Not stated	Background, FDR	No
PMC6582306	1101	Sameer	ASN Neuro	RNA-seq, Gene expression array	Homo sapiens	GO, KEGG	No	Not stated	Yes	DAVID	No	NA	Not stated	Background	Yes
PMC6582682	1103	Sameer	Med Sci Monit	Gene expression array	Homo sapiens	GO, KEGG	No	Fisher	Yes	DAVID	No	NA	Not stated	Background	No
PMC6582691	1104	Sameer	Med Sci Monit	Gene expression array	Homo sapiens	GO, KEGG	No	Not stated	Yes	clusterProfiler	No	No	Not stated	Background	No
PMC6582691	1104	Sameer	Med Sci Monit	Gene expression array	Homo sapiens	KEGG	No	Not stated	Yes	DAVID	No	NA	Not stated	Background	No
PMC6582772	1105	Sameer	Front Oncol	Database	Homo sapiens	KEGG	No	Not stated	No	FunRich	No	NA	Not stated	Background, FDR	No
PMC6583919	1106	Sameer	Acta Cir Bras	Gene expression array	Mus musculus	GO, KEGG	No	Not stated	No	Not stated	No	NA	Not stated	Background, FDR	No
PMC6584338	1107	Sameer	J Cancer	Database	Homo sapiens	GO, KEGG	No	Not stated	No	DAVID	Yes	NA	Not stated	Background, FDR	Yes
PMC6584338	1107	Sameer	J Cancer	Database	Homo sapiens	KEGG	No	Not stated	No	ClueGO/Cytoscape	No	NA	Not stated	Background, FDR	Yes
PMC6584338	1107	Sameer	J Cancer	Database	Homo sapiens	KEGG	No	Not stated	No	CluePedia	No	NA	Not stated	Background, FDR	Yes
PMC6584348	1108	Sameer	J Cancer	RNA-seq	Homo sapiens	GO, KEGG	No	Not stated	No	DAVID	No	NA	Not stated	Background, FDR	No
PMC6584401	1109	Sameer	J Cancer	Database	Homo sapiens	GO, KEGG	No	Not stated	No	DAVID	Yes	NA	Not stated	Background, FDR	No
PMC6584401	1109	Sameer	J Cancer	Database	Homo sapiens	MSigDB	Yes	GSEA	Yes	GSEA	Yes	NA	NA	No	No
PMC6584416	1110	Sameer	J Cancer	Gene expression array	Homo sapiens	BioCarta	Yes	GSEA	Yes	GSEA	No	NA	NA	No	No
PMC6584424	1111	Sameer	J Cancer	RNA-seq, DNA methylation sequencing	Homo sapiens	INOH, PID, BioCarta, NetPath, HumanCyc, KEGG, WikiPathways, SMPDB, PharmGKB, EHMN, SignaLink	No	Not stated	No	ConsensusPathDB	No	NA	Not stated	Background, FDR	No
PMC6584487	1112	Sameer	J Cell Mol Med	Database	Rattus norvegicus	GO, KEGG	No	Fisher	No	FunRich	No	NA	Not stated	Background, FDR	No
PMC6584610	1114	Sameer	3 Biotech	RNA-seq	Brassica rapa	GO, KEGG	No	Not stated	Yes	Not stated	No	NA	Not stated	Background	Yes
PMC6584928	1115	Sameer	J Cancer	Genome sequencing	Homo sapiens	GO, KEGG	No	Not stated	Yes	DAVID	No	NA	Not stated	Background	Yes
PMC6585076	1116	Sameer	Clin Epigenetics	DNA methylation array	Homo sapiens	GO	No	Hypergeometric	Yes	GREAT	No	NA	Not stated	Background	No
PMC6585082	1117	Sameer	J Transl Med	Gene expression array	Homo sapiens	GO	No	Not stated	No	GOrilla	No	NA	Not stated	Background, FDR	No
PMC6585082	1117	Sameer	J Transl Med	Gene expression array	Homo sapiens	GO	No	Not stated	No	PANTHER	Yes	NA	Not stated	Background, FDR	No
PMC6585089	1118	Sameer	BMC Psychiatry	DNA methylation array	Homo sapiens	GO	No	Not stated	Yes	DAVID	Yes	NA	Not stated	Background	Yes
PMC6586766	1122	Sameer	J Stem Cells Regen Med	Gene expression array	Homo sapiens	GO	No	Not stated	Yes	DAVID	No	NA	Not stated	Background	No
PMC6586842	1123	Sameer	Sci Rep	RNA-seq	Saccharum sp.	GO	No	Fisher	Yes	GenFam	No	NA	Not stated	Background	Yes
PMC6587019	1124	Sameer	Mol Genet Metab Rep	PCR array	Mus musculus	GO, KEGG, Reactome	No	Hypergeometric	Yes	MiRNet	No	NA	Not stated	Background	Yes
PMC6587623	1125	Sameer	Medicine (Baltimore)	Gene expression array	Homo sapiens	GO	No	Not stated	No	DAVID	Yes	NA	Not stated	Background, FDR	Yes
PMC6587650	1126	Sameer	Med Sci Monit	RNA-seq	Homo sapiens	GO, KEGG	No	Not stated	Yes	DAVID	No	NA	Not stated	Background	Yes
PMC6588417	1127	Sameer	Breast Cancer Res Treat	Metabolomics	Homo sapiens	HMDB	Yes	Not stated	No	MetaboAnalyst	Yes	NA	Not stated	Background, FDR	Yes
PMC6588665	1130	Sameer	3 Biotech	RNA-seq	Oryza sativa	GO, KEGG	No	Not stated	Yes	KOBAS	Yes	NA	Stated, but incorrect	Background	No
PMC6588687	1131	Sameer	Sci Rep	RNA-seq	Malus domestica	KEGG	No	Not stated	No	Not stated	No	NA	Not stated	Background, FDR	No
PMC6588900	1132	Sameer	BMC Genomics	RNA-seq	Capra aegagrus hircus	GO, KEGG	No	Not stated	No	GOATOOLS	No	NA	Not stated	Background, FDR	Yes
PMC6588900	1132	Sameer	BMC Genomics	RNA-seq	Capra aegagrus hircus	GO, KEGG	No	Not stated	No	KOBAS	No	NA	Not stated	Background, FDR	Yes
PMC6589736	1134	Sameer	World J Gastroenterol	Proteomics	Rattus norvegicus	GO	No	No test	No test	DAVID	No	NA	Not stated	Inference without test	Yes
PMC6589736	1134	Sameer	World J Gastroenterol	Proteomics	Rattus norvegicus	GO	No	Not stated	No	Ingenuity Pathway Analysis	Yes	NA	Not stated	Background, FDR	Yes
PMC6590108	1135	Sameer	Front Oncol	RNA-seq	Homo sapiens	MSigDB	Yes	ssGSEA, GSVA	Yes	GSEA	No	NA	NA	No	Yes
PMC6590482	1136	Sameer	PeerJ	Gene expression array	Homo sapiens	GO	No	Hypergeometric	Yes	clusterProfiler	No	NA	Yes	No	Yes
PMC6590482	1136	Sameer	PeerJ	Gene expression array	Homo sapiens	Reactome	No	GSEA	Yes	GSEA	No	NA	Yes	No	Yes
PMC6590534	1137	Sameer	Biomed Res Int	Gene expression array	Homo sapiens	GO, KEGG	No	Not stated	No	DAVID	No	NA	No	Background, FDR	Yes
PMC6590641	1138	Sameer	PeerJ	Gene expression array	Homo sapiens	GO, KEGG	No	Not stated	No	clusterProfiler	No	NA	No	Background, FDR	No
PMC6590983	1139	Sameer	PLoS One	RNA-seq	Gossypium hirsutum	GO, KEGG	No	Singular Enrichment Analysis (SEA)	Yes	agriGO	Yes	NA	No	Background	No
PMC6591031	1140	Sameer	Brain Behav Immun	RNA-seq	Mus musculus	GO	No	Not stated	No	DAVID	No	NA	No	Background, FDR	Yes
PMC6591031	1140	Sameer	Brain Behav Immun	RNA-seq	Mus musculus	GO	No	Not stated	No	Ingenuity Pathway Analysis	No	NA	No	Background, FDR	Yes
PMC6591223	1142	Sameer	Sci Rep	Gene expression array	Homo sapiens	GO, KEGG	No	Not stated	No	Not stated	No	NA	Not stated	Background, FDR	No
PMC6591244	1143	Sameer	Sci Rep	RNA-seq	Ovis aries	GO, KEGG	No	Not stated	Yes	Enrichr	No	NA	Not stated	Background	Yes
PMC6591245	1144	Sameer	Cell Death Discov	RNA-seq	Homo sapiens	Ingenuity Knowledge Base	No	Not stated	No	Ingenuity Pathway Analysis	No	NA	Not stated	Background, FDR	No
PMC6591351	1145	Sameer	Sci Rep	Genotyping array	Gallus gallus	GO	No	Fisher	No	DAVID	Yes	NA	Stated, but incorrect	Background, FDR	Yes
PMC6591452	1148	Sameer	Front Physiol	RNA-seq	Gallus gallus	GO	No	Not stated	No	DAVID	Yes	NA	Not stated	Background, FDR	No
PMC6591452	1148	Sameer	Front Physiol	RNA-seq	Gallus gallus	Ingenuity Knowledge Base	No	Not stated	No	Ingenuity Pathway Analysis	No	NA	Not stated	Background, FDR	No
PMC6591471	1149	Sameer	Front Physiol	Proteomics	Mus musculus	GO, KEGG	No	Fisher	Yes	Ingenuity Pathway Analysis	No	NA	Not stated	Background	Yes
PMC6591572	1151	Sameer	Biosci Rep	Gene expression array	Homo sapiens	GO, KEGG	No	Not stated	Yes	DAVID	No	NA	Not stated	Background	Yes
PMC6591848	1152	Sameer	BMC Microbiol	Gene expression array	Pseudomonas aeruginosa	GO	No	Not stated	No	PANTHER	No	NA	Not stated	Background, FDR	Yes
PMC6591892	1153	Sameer	Reprod Biol Endocrinol	RNA-seq	Homo sapiens	GO	No	Not stated	Yes	GOseq	No	No	Not stated	Background	Yes
PMC6591892	1153	Sameer	Reprod Biol Endocrinol	RNA-seq	Homo sapiens	KEGG	No	Not stated	Yes	KOBAS	No	NA	Not stated	Background	Yes
PMC6591908	1154	Sameer	J Cheminform	Metabolomics, Database	Homo sapiens	KEGG	No	Hypergeometric	Yes	MetaboAnalyst	Yes	Yes	Not stated	Background	No
PMC6591937	1155	Sameer	BMC Pregnancy Childbirth	RNA-seq	Homo sapiens	KEGG	No	Not stated	No	Not stated	No	NA	Not stated	Background, FDR	No
PMC6591946	1156	Sameer	J Transl Med	RNA-seq	Homo sapiens	GO, KEGG	No	Not stated	Yes	DAVID	No	NA	Not stated	Background	Yes
PMC6591946	1156	Sameer	J Transl Med	RNA-seq	Homo sapiens	GO	No	Not stated	Yes	AmiGO	No	NA	Not stated	Background	Yes
PMC6591946	1156	Sameer	J Transl Med	RNA-seq	Homo sapiens	GO, KEGG	No	GSEA	Yes	GSEA	No	NA	NA	No	No
PMC6591946	1156	Sameer	J Transl Med	RNA-seq	Homo sapiens	GO, KEGG	No	GSVA	Yes	GSVA	No	No	NA	No	No
PMC6591960	1157	Sameer	BMC Plant Biol	RNA-seq	Zea mays	GO, KEGG	No	Not stated	Yes	agriGO	No	NA	Not stated	Background	No
PMC6592002	1158	Sameer	Cancer Cell Int	Database	Homo sapiens	GO, KEGG	No	Not stated	No	FunRich	Yes	NA	Not stated	Background, FDR	No
PMC6592643	1159	Sameer	GM Crops Food	RNA-seq, Metabolomics	Oryza Sativa	GO, KEGG	No	Not stated	No	Pathview	No	No	Not stated	Background, FDR	No
PMC6592914	1160	Sameer	Sci Rep	Gene expression array	Mus musculus	Ingenuity Knowledge Base	No	Not stated	No	Ingenuity Pathway Analysis	No	NA	Not stated	Background, FDR	No
PMC6592967	1161	Sameer	Arch Gynecol Obstet	RNA-seq	Homo sapiens	GO, KEGG	No	Not stated	Yes	Not stated	No	NA	Not stated	Background	No
PMC6593120	1162	Sameer	Sci Rep	Genome sequencing	Gossypium hirsutum	GO, KEGG	No	Not stated	Yes	KOBAS	No	NA	Not stated	Background	No
PMC6593299	1164	Sameer	Front Genet	RNA-seq	Homo sapiens	WikiPathways	No	Not stated	Yes	FUMA gene2func	No	NA	Not stated	Background	No
PMC6593542	1165	Sameer	Hereditas	Proteomics	Bos taurus	GO, KEGG	No	No test	No test	PANTHER	No	NA	Not stated	Inference without test, Background	Yes
PMC6593600	1166	Sameer	J Exp Clin Cancer Res	Gene expression array	Homo sapiens	GO, KEGG	No	Not stated	Yes	clusterProfiler	Yes	Yes	Not stated	Background	No
PMC6593675	1167	Sameer	J Pathol	RNA-seq	Homo sapiens	Not stated	No	Not stated	No	Enrichr	No	NA	Not stated	Background, FDR	No
PMC6593675	1167	Sameer	J Pathol	RNA-seq	Homo sapiens	GO	No	Fisher	Yes	PANTHER	No	NA	Not stated	Background, FDR	No
PMC6593749	1168	Sameer	Cancer Manag Res	Database	Homo sapiens	KEGG	No	No test	No test	DAVID	No	NA	Not stated	Inference without test, Background, FDR	No
PMC6593761	1169	Sameer	J Cell Biochem	Gene expression array	Homo sapiens	GO, KEGG	No	Not stated	No	DAVID	No	NA	Not stated	Background, FDR	No
PMC6593875	1170	Sameer	FASEB J	RNA-seq	Homo sapiens	Not stated	No	Not stated	Yes	ToppFun	No	NA	Not stated	Background	No
PMC6594332	1171	Sameer	Biomed Res Int	Gene expression array	Homo sapiens	GO, KEGG	No	Fisher	No	Not stated	No	NA	Not stated	Background, FDR	No
PMC6594824	1173	Sameer	Aging (Albany NY)	Database	Homo sapiens	GO	No	Not stated	No	DAVID	No	NA	Not stated	Background, FDR	No
PMC6595134	1174	Sameer	J Clin Transl Endocrinol	Gene expression array	Mus musculus	GO, KEGG	No	Not stated	Yes	WebGestalt	No	NA	Not stated	Background	No
PMC6595893	1176	Sameer	Data Brief	Proteomics	Homo sapiens	Ingenuity Canonical Pathways	No	Not stated	No	Ingenuity Pathway Analysis	Yes	NA	Not stated	Background, FDR	Yes
PMC6596424	1178	Sameer	Stem Cells	RNA-seq	Homo sapiens	GO	No	Not stated	No	Ingenuity Pathway Analysis	No	NA	Not stated	Background, FDR	No
PMC6597412	1179	Sameer	J Breast Cancer	RNA-seq, Database	Homo sapiens	GO	No	Not stated	No	DAVID	No	NA	Not stated	Background, FDR	No
PMC6597842	1181	Sameer	J Biol Chem	RNA-seq	Papio anubis	MSigDB	Yes	GSEA	No	FGSEA	No	No	NA	Background, FDR	No
PMC6597849	1182	Sameer	Biosci Rep	RNA-seq	Homo sapiens	KEGG	No	Hypergeometric	No	DAVID	No	NA	Not stated	Background, FDR	No
PMC6598553	1185	Sameer	ESMO Open	Database	Homo sapiens	MSigDB	Yes	Not stated	Yes	CAMERA	No	NA	Not stated	Background	No
PMC6598865	1186	Sameer	Data Brief	RNA-seq	Homo sapiens	Ingenuity Knowledge Base	No	Not stated	No	Ingenuity Pathway Analysis	No	NA	Not stated	Background, FDR	Yes
PMC6599314	1188	Sameer	Cancer Cell Int	RNA-seq	Homo sapiens	GO, KEGG	No	Not stated	No	DAVID	Yes	NA	Not stated	Background, FDR	No
PMC6599329	1189	Sameer	BMC Microbiol	Proteomics	Enterococcus faecalis	GO, KEGG	No	Fisher	No	DAVID	No	NA	Not stated	Background, FDR	No
PMC6599380	1190	Sameer	Clin Epigenetics	DNA methylation array	Homo sapiens	GO	No	Fisher	No	Enrichr	No	NA	Not stated	Background, FDR	No
PMC6599676	1192	Sameer	PeerJ	Gene expression array	Homo sapiens	GO, KEGG	No	Not stated	No	DAVID	No	NA	Not stated	Background, FDR	Yes
PMC6599838	1193	Sameer	Mol Oncol	Gene expression array	Homo sapiens	GO	No	Not stated	No	Ingenuity Pathway Analysis	No	NA	Not stated	Background, FDR	No
PMC6599838	1193	Sameer	Mol Oncol	Gene expression array	Homo sapiens	MSigDB, BioCarta	No	GSEA	No	GSEA	No	NA	NA	FDR	No
PMC6599955	1194	Sameer	Asian-Australas J Anim Sci	RNA-seq	Sus scrofa	GO, KEGG	No	Not stated	No	DAVID	No	NA	Not stated	Background	Yes
PMC6600401	1195	Sameer	Int J Mol Sci	RNA-seq, Database	Brassica oleracea	GO	No	Not stated	No	topGo	No	NA	Not stated	Background, FDR	Yes
PMC6600401	1195	Sameer	Int J Mol Sci	RNA-seq, Database	Brassica oleracea	KEGG	No	Not stated	No	KOBAS	No	NA	Not stated	Background, FDR	Yes
PMC6600501	1196	Sameer	Int J Mol Sci	RNA-seq	Brassica napus	GO	No	No test	No test	GOseq	No	No	Not stated	Inference without test, Background	Yes
PMC6600501	1196	Sameer	Int J Mol Sci	RNA-seq	Brassica napus	KEGG	No	No test	No test	KOBAS	No	NA	Not stated	Inference without test, Background	Yes
PMC6601137	1197	Sameer	Exp Ther Med	Gene expression array	Homo sapiens	GO, KEGG	No	Not stated	Yes	clusterProfiler	Yes	NA	Not stated	Background, FDR	Yes
PMC6601370	1199	Sameer	Exp Ther Med	Database	Homo sapiens	GO	No	Not stated	No	DAVID	No	NA	Not stated	Background, FDR	No
PMC6601370	1199	Sameer	Exp Ther Med	Database	Homo sapiens	KEGG	No	Not stated	No	clusterProfiler	No	NA	Not stated	Background, FDR	No
PMC6601584	1200	Sameer	Cancer Med	Database	Homo sapiens	GO	No	Not stated	No	clusterProfiler	No	No	Not stated	Background, FDR	No
PMC6602415	1202	Kaumadi	RNA Biol	Database	Homo sapiens	MSigDB, miEAA	Yes	Not stated	No	clusterProfiler	No	No	Not stated	Background, FDR	Yes
PMC6603045	1208	Kaumadi	Sci Rep	miRNA-seq	Homo sapiens	MetaCore	Yes	Not stated	Not stated	MetaCore	Yes	NA	Not stated	No data shown	Yes
PMC6603252	1210	Kaumadi	J Assist Reprod Genet	Gene expression array	Homo sapiens	Ingenuity Knowledge Base	No	Not stated	No	Ingenuity Pathway Analysis	No	NA	Not stated	Background, FDR	No
PMC6603388	1211	Kaumadi	J Cancer	Database	Homo sapiens	GO, KEGG	No	Not stated	No	DAVID	No	NA	Not stated	Background	No
PMC6603403	1212	Kaumadi	J Cancer	Gene expression array	Homo sapiens	GO, KEGG, PANTHER	No	Not stated	No	DAVID	No	NA	Not stated	Background	No
PMC6604097	1213	Kaumadi	JAMA Netw Open	RNA-seq	Homo sapiens	GO	No	Not stated	Yes	clusterProfiler	Yes	No	Not stated	Background	No
PMC6604097	1213	Kaumadi	JAMA Netw Open	RNA-seq	Homo sapiens	Reactome	No	Not stated	Yes	ReactomePA	Yes	No	Not stated	Background	No
PMC6604097	1213	Kaumadi	JAMA Netw Open	RNA-seq	Homo sapiens	Ingenuity Knowledge Base	No	Fisher	No	Ingenuity Pathway Analysis	Yes	NA	Not stated	Background, FDR	No
PMC6604150	1214	Kaumadi	Reprod Biol Endocrinol	Gene expression array	Homo sapiens	GO	No	Not stated	Yes	DAVID	No	NA	Not stated	Background	No
PMC6604150	1214	Kaumadi	Reprod Biol Endocrinol	Gene expression array	Homo sapiens	Ingenuity Knowledge Base	No	Not stated	Yes	Ingenuity Pathway Analysis	No	NA	Not stated	Background	No
PMC6604150	1214	Kaumadi	Reprod Biol Endocrinol	Gene expression array	Homo sapiens	KEGG	No	Not stated	No	KOBAS	No	NA	Not stated	Background, FDR	No
PMC6604208	1215	Kaumadi	Genet Sel Evol	Genome sequencing	Bos taurus	GO, KEGG	No	Hypergeometric	Yes	ClueGO/Cytoscape	Yes	NA	Not stated	Background	Yes
PMC6604360	1216	Kaumadi	EBioMedicine	Proteomics	Homo sapiens	GO, KEGG	No	Not stated	Yes	STRING	Yes	NA	Not stated	Background	No
PMC6604675	1217	Kaumadi	Med Sci Monit	Database	Homo sapiens	GO, KEGG	No	Not stated	No	KOBAS	No	NA	Not stated	Background, FDR	No
PMC6605639	1218	Kaumadi	Int J Mol Med	Gene expression array	Homo sapiens	GO, KEGG	No	Not stated	Yes	DAVID	No	NA	Not stated	Background	No
PMC6605639	1218	Kaumadi	Int J Mol Med	Gene expression array	Homo sapiens	KEGG	No	GSEA	Yes	GSEA	Yes	NA	NA	No	No
PMC6606003	1219	Kaumadi	Cancer Biol Ther	Database	Homo sapiens, Mus musculus	KEGG	No	Not stated	No	STRING	No	NA	Not stated	Background, FDR	No
PMC6606692	1220	Kaumadi	Front Microbiol	Metabolomics	Legionella pneumophila	MetaboAnalyst	Yes	Not stated	Yes	MetaboAnalyst	Yes	NA	Not stated	Background	No
PMC6606747	1221	Kaumadi	EBioMedicine	Gene expression array	Homo sapiens, Mus musculus	GO	No	Not stated	No	ToppGene	No	NA	Not stated	Background, FDR	No
PMC6606943	1222	Kaumadi	Front Pharmacol	Gene expression array	Rattus norvegicus	KEGG	No	Fisher	Yes	Not stated	No	NA	Not stated	Background	Yes
PMC6606960	1223	Kaumadi	EBioMedicine	RNA-seq	Homo sapiens	GO, KEGG	No	Not stated	Yes	DAVID	Yes	NA	NA	Background	No
PMC6606960	1223	Kaumadi	EBioMedicine	RNA-seq	Homo sapiens	MSigDB	Yes	GSEA	Yes	GSEA	Yes	NA	NA	No	No
PMC6607041	1224	Kaumadi	Oncol Lett	Gene expression array	Homo sapiens	GO	No	Not stated	No	DAVID	Yes	NA	Not stated	Background, FDR	No
PMC6607041	1224	Kaumadi	Oncol Lett	Gene expression array	Homo sapiens	GO	No	Not stated	No	FunRich	Yes	NA	Not stated	Background, FDR	No
PMC6607041	1224	Kaumadi	Oncol Lett	Gene expression array	Homo sapiens	KEGG	No	Not stated	No	KOBAS	No	NA	Not stated	Background, FDR	No
PMC6607048	1225	Kaumadi	Oncol Lett	Gene expression array	Homo sapiens	MSigDB	No	GSEA	Yes	GSEA	Yes	NA	NA	Background	No
PMC6607103	1227	Kaumadi	Oncol Lett	Database	Homo sapiens	GO, KEGG	No	Not stated	No	DAVID	No	NA	Not stated	Background, FDR	No
PMC6607209	1228	Kaumadi	Cancer Manag Res	DNA methylation array	Homo sapiens	GO, KEGG, PID, BioCarta, Reactome, BioCyc, PANTHER	No	Not stated	Yes	KOBAS	No	NA	Not stated	Background	No
PMC6607209	1228	Kaumadi	Cancer Manag Res	DNA methylation array	Homo sapiens	MSigDB	No	GSEA	No	GSEA	No	NA	NA	No data shown	No
PMC6607224	1229	Kaumadi	Oncol Lett	Gene expression array	Homo sapiens	GO, KEGG	No	Not stated	Yes	ClueGO/Cytoscape	Yes	NA	Not stated	Background	No
PMC6607238	1231	Kaumadi	Oncol Lett	DNA methylation array	Homo sapiens	GO	No	Not stated	Yes	clusterProfiler	Yes	No	Not stated	Background	No
PMC6607389	1232	Kaumadi	Oncol Lett	miRNA-seq	Homo sapiens	GO, KEGG	No	Not stated	Yes	Metascape	No	NA	Not stated	Background	Yes
PMC6607402	1233	Kaumadi	Oncol Lett	Gene expression array	Homo sapiens	GO, KEGG	No	Not stated	No	DAVID	Yes	NA	Not stated	Background, FDR	Yes
PMC6607424	1234	Kaumadi	Oncol Lett	Gene expression array	Homo sapiens	Not stated	No	GSEA	No	GSEA	Yes	NA	NA	No	No
PMC6607516	1235	Kaumadi	Eur J Med Res	Database	Homo sapiens	GO, KEGG	No	Not stated	No	clusterProfiler	No	No	Not stated	Background, FDR	Yes
PMC6609316	1236	Kaumadi	Oncol Rep	Database	Homo sapiens	GO, KEGG	No	Not stated	No	DAVID	Yes	NA	Not stated	Background, FDR	No
PMC6609352	1237	Kaumadi	Oncol Rep	Database	Homo sapiens	GO, KEGG	No	Not stated	No	DAVID	No	NA	Not stated	Background, FDR	No
PMC6609385	1238	Kaumadi	Genet Sel Evol	Genotyping array	Ovis aries	GO, PID, WikiPathways, Reactome	No	No test	No test	Biosystem	No	NA	Not stated	Inference without test	Yes
PMC6609580	1240	Kaumadi	FEBS Open Bio	DNA methylation array	Homo sapiens	GO, KEGG	No	Hypergeometric	Yes	GSEA	Yes	NA	NA	No	No
PMC6609598	1241	Kaumadi	Biosci Rep	Database	Homo sapiens	GO, Pathway Studio Ontology	No	GSEA	Yes	GSEA	No	NA	NA	No	No
PMC6609600	1242	Kaumadi	Biosci Rep	Database	Homo sapiens	GO, KEGG	No	Not stated	No	clusterProfiler	No	NA	Not stated	Background, FDR	No
PMC6609606	1243	Kaumadi	Sci Rep	Gene expression array	Oryctolagus cuniculus	GO, KEGG	No	GSEA	Yes	GSEA	No	NA	NA	No	No
PMC6609625	1244	Kaumadi	Sci Rep	Proteomics	Bos taurus	GO	No	Not stated	Yes	ProteINSIDE	No	NA	Not stated	Background	No
PMC6609876	1245	Kaumadi	PeerJ	Gene expression array	Homo sapiens	GO, KEGG	No	Not stated	Yes	clusterProfiler	No	NA	Not stated	Background	Yes
PMC6610069	1246	Kaumadi	Sci Rep	Proteomics	Spica prunellae	GO, KEGG	No	No test	No test	QuickGO	No	NA	Not stated	Inference without test	Yes
PMC6610171	1247	Kaumadi	Carcinogenesis	DNA methylation array	Homo sapiens	GO	No	Not stated	No	MetaCore	Yes	NA	Not stated	Background, FDR	No
PMC6610209	1248	Kaumadi	Front Neurosci	RNA-seq	Simiiformes catarrhini	GO, KEGG	No	Not stated	Yes	DAVID	No	NA	Not stated	Background	Yes
PMC6610216	1249	Kaumadi	Biomed Rep	Proteomics	Homo sapiens	GO, KEGG	No	Not stated	No	DAVID	Yes	NA	Not stated	Background, FDR	No
PMC6610298	1250	Kaumadi	Onco Targets Ther	Database	Homo sapiens	GO, KEGG	No	No test	No test	DAVID	No	NA	Not stated	Inference without test	No
PMC6610545	1251	Kaumadi	PeerJ	RNA-seq	Rattus norvegicus	GO	No	Not stated	Yes	GOseq	No	NA	Not stated	Background	No
PMC6610545	1251	Kaumadi	PeerJ	RNA-seq	Rattus norvegicus	KEGG	No	Not stated	Yes	KOBAS	No	NA	Not stated	Background	No
PMC6611005	1253	Kaumadi	BMC Complement Altern Med	Database	Homo sapiens	GO, KEGG	No	Not stated	Yes	DAVID	Yes	NA	Not stated	Background	No
PMC6611007	1254	Kaumadi	Front Immunol	Proteomics	Mus musculus	Ingenuity Knowledge Base	No	Not stated	No	Ingenuity Pathway Analysis	No	NA	Not stated	Background, FDR	No
PMC6611386	1255	Kaumadi	Front Pediatr	miRNA-seq	Homo sapiens	KEGG	No	Not stated	No	DAVID	No	NA	Not stated	Background, FDR	No
PMC6611580	1256	Kaumadi	PLoS One	Metabolomics	Homo sapiens	KEGG	No	Not stated	No	MetPA	No	NA	Not stated	Background, FDR	No
PMC6611666	1257	Kaumadi	PLoS One	Metabolomics	Bos grunniens	KEGG	No	Not stated	Yes	Not stated	No	NA	Not stated	Background	No
PMC6611870	1258	Kaumadi	Nat Commun	Gene expression array	Homo sapiens	KEGG	No	Not stated	No	Not stated	No	NA	Not stated	Background, FDR	No
PMC6612054	1259	Kaumadi	Carcinogenesis	Proteomics	Homo sapiens	Ingenuity Knowledge Base	Yes	Not stated	Yes	Ingenuity Pathway Analysis	Yes	NA	Not stated	Background	No
PMC6612054	1259	Kaumadi	Carcinogenesis	Proteomics	Homo sapiens	GO	No	Not stated	No	WebGestalt	No	NA	Not stated	Background, FDR	No
PMC6612102	1260	Kaumadi	BMC Cancer	Database	Homo sapiens	GO, KEGG	No	Not stated	No	limma goana, limma kegga	No	NA	NA	FDR	No
PMC6612112	1261	Kaumadi	BMC Genomics	Genome sequencing	Phyllosticta	GO, SGD	No	No test	No test	PANTHER	No	No	Yes	Inference without test	No
PMC6612290	1263	Kaumadi	Onco Targets Ther	Gene expression array	Homo sapiens	GO, KEGG	No	Not stated	No	DAVID	No	NA	Not stated	Background, FDR	No
PMC6612647	1264	Kaumadi	Aging Cell	RNA-seq	Homo sapiens	GO	No	Hypergeometric	Yes	STRING	No	NA	Not stated	Background	No
PMC6612877	1265	Kaumadi	Bioinformatics	Database	Homo sapiens	GO, KEGG	No	Not stated	Yes	DAVID	No	NA	Not stated	Background	No
PMC6612877	1265	Kaumadi	Bioinformatics	Database	Homo sapiens	GO, KEGG	No	Not stated	Yes	ToppGene	No	NA	Not stated	Background	No
PMC6612921	1266	Kaumadi	Int J Cardiol Heart Vasc	Gene expression array	Homo sapiens	MSigDB, BioCarta	Yes	GSEA	Yes	GSEA	No	NA	NA	No	Yes
PMC6613603	1267	Kaumadi	Cancer Manag Res	Metabolomics	Homo sapiens	KEGG, HMDB	No	Not stated	No	MetaboAnalyst	Yes	NA	Not stated	Background, FDR	No
PMC6613612	1268	Kaumadi	Cancer Manag Res	Gene expression array	Homo sapiens	KEGG	No	Not stated	No	Not stated	No	NA	Not stated	Background, FDR	No
PMC6613898	1269	Kaumadi	Autophagy	Gene expression array	Mus musculus	MSigDB	No	GSEA	Yes	GSEA	No	NA	NA	No	Yes
PMC6613934	1270	Kaumadi	Int J Infect Dis	Metabolomics	Homo sapiens	KEGG, HMDB	No	Not stated	Yes	MetaboAnalyst	Yes	NA	Not stated	No	No
PMC6614288	1271	Kaumadi	Front Vet Sci	RNA-seq	Bos taurus	GO	No	Hypergeometric	Yes	clusterProfiler	No	No	Not stated	Background	Yes
PMC6614288	1271	Kaumadi	Front Vet Sci	RNA-seq	Bos taurus	GO	No	Hypergeometric	Yes	topGO	No	No	Not stated	Background	Yes
PMC6614444	1272	Kaumadi	Front Immunol	Genotyping array	Homo sapiens	BioCarta, KEGG, Reactome	No	Hypergeometric	Yes	Not stated	No	NA	Not stated	No	Yes
PMC6614623	1273	Kaumadi	Am J Transl Res	DNA methylation sequencing, RNA-seq	Homo sapiens	GO, KEGG	No	Not stated	Yes	Not stated	No	No	Not stated	Background	No
PMC6614645	1274	Kaumadi	Am J Transl Res	miRNA-seq	Homo sapiens	GO, KEGG	No	Not stated	Yes	Not stated	No	NA	Not stated	Background	No
PMC6614660	1275	Kaumadi	Am J Transl Res	Gene expression array	Homo sapiens	Reactome	No	Not stated	No	DAVID	Yes	NA	Not stated	Background, FDR	No
PMC6614680	1277	Kaumadi	Oncol Lett	Database	Homo sapiens	MSigDB	No	GSEA	Yes	GSEA	No	NA	NA	No	No
PMC6614686	1278	Kaumadi	Oncol Lett	Gene expression array	Homo sapiens	GO, KEGG	No	Not stated	Yes	DAVID	No	NA	Not stated	Background	No
PMC6614716	1279	Kaumadi	Exp Ther Med	Gene expression array	Homo sapiens	GO, KEGG	No	Not stated	No	DAVID	Yes	NA	Not stated	Background, FDR	Yes
PMC6614844	1280	Kaumadi	Nucleic Acids Res	Database	Homo sapiens	GO, KEGG	No	Hypergeometric	Yes	MetaCore	No	NA	Not stated	Background	No
PMC6614857	1281	Kaumadi	Cancer Manag Res	RNA-seq	Homo sapiens	GO, KEGG	No	Not stated	No	Metascape	No	NA	Not stated	Background, FDR	No
PMC6614972	1282	Kaumadi	Biomed Res Int	Database	Homo sapiens	GO, KEGG	No	Not stated	Yes	DAVID	No	NA	Not stated	Background	Yes
PMC6615177	1284	Kaumadi	BMC Genomics	Gene expression array	Mus musculus, Gallus gallus	GO, KEGG, BioCarta	No	Not stated	Yes	DAVID	No	NA	Not stated	Background	Yes
PMC6615284	1285	Kaumadi	BMC Genomics	RNA-seq	Rhacophorus omeimontis	GO	No	Hypergeometric	Yes	GOseq	No	No	Not stated	Background	Yes
PMC6615284	1285	Kaumadi	BMC Genomics	RNA-seq	Rhacophorus omeimontis	KEGG	No	Hypergeometric	Yes	KOBAS	No	NA	Not stated	Background	Yes
PMC6616015	1286	Kaumadi	J Pain	DNA methylation array	Homo sapiens	GO, KEGG	No	Not stated	Yes	Enrichr	No	No	Not stated	Background, FDR	No
PMC6616627	1287	Kaumadi	Nat Commun	Genome sequencing	Homo sapiens	GO, DisGeNET	No	Not stated	Yes	ToppGene	No	Yes	Not stated	Background	No
PMC6617192	1288	Kaumadi	Animals (Basel)	Proteomics	Ovis aries	GO, KEGG	No	Not stated	No	DAVID	No	NA	Not stated	Background, FDR	No
PMC6617288	1289	Kaumadi	J Pers Med	RNA-seq	Homo sapiens	GO	No	Not stated	No	VLAD	No	NA	Not stated	Background, FDR	Yes
PMC6617415	1290	Kaumadi	Int J Environ Res Public Health	Gene expression array	Homo sapiens	MSigDB	No	GSEA	Yes	GSEA	No	NA	NA	No	Yes
PMC6617453	1291	Kaumadi	Sci Rep	Genome sequencing	Homo sapiens	Ingenuity Knowledge Base	No	Not stated	No	Ingenuity Pathway Analysis	No	NA	Not stated	Background, FDR	Yes
PMC6617596	1292	Kaumadi	Reprod Biol Endocrinol	Proteomics	Homo sapiens	GO, KEGG	No	Not stated	No	WebGestalt	No	NA	Not stated	Background, FDR	No
PMC6617673	1293	Kaumadi	Clin Epigenetics	Database	Homo sapiens	GO	No	No test	No test	WebGestalt	No	NA	Not stated	Inference without test	No
PMC6617681	1294	Kaumadi	Clin Transl Allergy	Database	Homo sapiens	Ingenuity Knowledge Base	No	Fisher	No	Ingenuity Pathway Analysis	No	NA	Not stated	Background, FDR	Yes
PMC6618130	1295	Kaumadi	J Cell Physiol	Database	Homo sapiens	GO, KEGG	No	Not stated	Yes	clusterProfiler	No	No	Not stated	Background	No
PMC6618905	1296	Kaumadi	Front Immunol	RNA-seq	Sus scrofa	GO, KEGG	No	Not stated	Yes	GOseq	Yes	No	Not stated	Background	Yes
PMC6619597	1298	Kaumadi	PLoS One	RNA-seq	Mus musculus	GO	No	No test	No test	GOseq	No	No	Not stated	Inference without test	No
PMC6619597	1298	Kaumadi	PLoS One	RNA-seq	Mus musculus	KEGG	No	Not stated	Yes	KOBAS	No	NA	Not stated	Background	No
PMC6619659	1299	Kaumadi	PLoS One	Metabolomics	Bombus	MetaboAnalyst	No	Hypergeometric	Yes	MetaboAnalyst	Yes	NA	Yes	No	No
PMC6620039	1300	Kaumadi	Turk J Biol	miRNA expression array	Homo sapiens	KEGG	No	EASE, Fisher, Hypergeometric	No	Not stated	No	NA	Not stated	Background, FDR	No
PMC6620532	1302	Sameer	Front Pharmacol	Metabolomics	Acinetobacter baumannii	KEGG, EcoCyc	No	ANOVA	Yes	Not stated	No	NA	Not stated	Background	Yes
PMC6620644	1305	Sameer	Physiol Genomics	RNA-seq	Homo sapiens	Not stated	No	GSEA	Yes	GSEA	No	NA	Not stated	Background	No
PMC6620647	1306	Sameer	Physiol Genomics	RNA-seq	Homo sapiens	GO, KEGG	No	Not stated	Yes	ClueGO/Cytoscape	No	NA	Not stated	Background	No
PMC6620726	1307	Sameer	Mol Pain	miRNA expression array, Database	Rattus norvegicus, Homo sapiens	MetaCore, KEGG, GO	No	Not stated	No	MetaCore	No	NA	Not stated	Background, FDR	No
PMC6621796	1308	Sameer	Med Sci Monit	Database	Homo sapiens	GO, KEGG, Reactome	No	No test	No test	DAVID	Yes	NA	Not stated	Background, FDR, Inference without test	No
PMC6622539	1309	Sameer	PLoS One	Gene expression array	Homo sapiens	GO	No	Not stated	Yes	MetaCore	No	NA	Not stated	Background	No
PMC6624179	1311	Sameer	BMC Med Genomics	Gene expression array	Homo sapiens	GO, KEGG	No	Not stated	Yes	DAVID	No	NA	Not stated	Background	No
PMC6624179	1311	Sameer	BMC Med Genomics	Gene expression array	Homo sapiens	GO, KEGG	No	GSEA	Yes	GSEA	No	NA	NA	No	No
PMC6624472	1312	Sameer	Front Genet	RNA-seq	Bos taurus	GO, KEGG	No	Not stated	Yes	KOBAS	No	NA	Not stated	Background	Yes
PMC6624980	1313	Sameer	BMC Plant Biol	RNA-seq	Sorghum bicolor	GO, KEGG	No	Hypergeometric	No	Not stated	No	NA	Yes	FDR	No
PMC6625002	1315	Sameer	Parasit Vectors	RNA-seq	Schistosoma japonicum	GO	No	Not stated	No	clusterProfiler	No	No	Not stated	Background, FDR	No
PMC6625002	1315	Sameer	Parasit Vectors	RNA-seq	Schistosoma japonicum	KEGG	No	Not stated	No	Blast2GO	No	NA	Not stated	Background, FDR	No
PMC6625111	1316	Sameer	Mol Genet Genomic Med	Gene expression array	Homo sapiens	GO, KEGG	No	Not stated	No	DAVID	Yes	NA	Not stated	Background, FDR	No
PMC6625127	1317	Sameer	Mol Genet Genomic Med	Genotyping array	Homo sapiens	Reactome	No	GSEA	Yes	i‐Gsea4Gwas	Yes	NA	NA	No	No
PMC6625127	1317	Sameer	Mol Genet Genomic Med	Genotyping array	Homo sapiens	GO	No	Hypergeometric	Yes	ConsensusPathDB	No	NA	Not stated	Background	No
PMC6625127	1317	Sameer	Mol Genet Genomic Med	Genotyping array	Homo sapiens	Custom	No	Not stated	No	MAGMA	No	NA	Not stated	Background	No
PMC6625187	1318	Sameer	Mol Med Rep	Gene expression array	Homo sapiens	GO, KEGG	No	Fisher	No	Not stated	Yes	NA	Not stated	Background, FDR	No
PMC6625188	1319	Sameer	Mol Med Rep	Gene expression array	Homo sapiens	GO, KEGG	No	Not stated	No	DAVID	No	NA	Not stated	Background, FDR	No
PMC6625205	1320	Sameer	Mol Med Rep	Gene expression array	Homo sapiens	GO, KEGG	No	Not stated	No	DAVID	Yes	NA	Not stated	Background, FDR	No
PMC6625394	1321	Sameer	Mol Med Rep	Gene expression array	Homo sapiens	GO, KEGG	No	Not stated	Yes	clusterProfiler	Yes	No	Not stated	Background	No
PMC6625394	1321	Sameer	Mol Med Rep	Gene expression array	Homo sapiens	GO, KEGG	No	Not stated	Yes	ClueGO/Cytoscape	No	NA	Not stated	Background	No
PMC6625405	1322	Sameer	Mol Med Rep	Proteomics	Homo sapiens	UniProt, STITCH	No	Not stated	No	Not stated	No	NA	Not stated	Background, FDR	No
PMC6625459	1323	Sameer	Mol Med Rep	Database	Homo sapiens	GO, KEGG	No	Fisher	Yes	Not stated	No	NA	Not stated	Background	No
PMC6626090	1324	Sameer	AMB Express	RNA-seq	Morchella importuna	GO, KEGG	No	Not stated	Yes	GOATOOLS	No	NA	Yes	No	No
PMC6626090	1324	Sameer	AMB Express	RNA-seq	Morchella importuna	GO, KEGG	No	Not stated	Yes	KOBAS	No	NA	Yes	No	No
PMC6626135	1325	Sameer	Sci Rep	Metabolomics	Gallus gallus	GO	No	Hypergeometric, Fisher	Yes	MetaboAnalyst	Yes	NA	Not stated	Background	No
PMC6626363	1326	Sameer	BMC Plant Biol	RNA-seq	Carica papaya	GO	No	Hypergeometric	No	GOseq	No	No	Not stated	Background, FDR	Yes
PMC6626363	1326	Sameer	BMC Plant Biol	RNA-seq	Carica papaya	KEGG	No	Not stated	No	KOBAS	No	NA	Not stated	Background, FDR	Yes
PMC6626370	1327	Sameer	Clin Epigenetics	NanoString, Proteomics	Homo sapiens	Ingenuity Knowledge Base	No	Not stated	No	Ingenuity Pathway Analysis	Yes	NA	Not stated	Background	No
PMC6626531	1329	Sameer	PeerJ	Gene expression array	Homo sapiens	GO, KEGG	No	Not stated	Yes	clusterProfiler	No	No	Not stated	Background	No
PMC6626994	1332	Sameer	J Diabetes Investig	Gene expression array, Database	Homo sapiens	GO, KEGG, Reactome, BioCyc, PANTHER, NHGRI	No	Not stated	No	DAVID	No	NA	Not stated	Background, FDR	No
PMC6626994	1332	Sameer	J Diabetes Investig	Gene expression array, Database	Homo sapiens	GO, KEGG, Reactome, BioCyc, PANTHER, NHGRI	No	Not stated	No	PANTHER	No	NA	Not stated	Background, FDR	No
PMC6626994	1332	Sameer	J Diabetes Investig	Gene expression array, Database	Homo sapiens	Ingenuity Knowledge Base	No	Not stated	No	Ingenuity Pathway Analysis	No	NA	Not stated	Background, FDR	No
PMC6627153	1333	Sameer	Int J Mol Sci	Proteomics	Homo sapiens	KEGG	No	Hypergeometric	Yes	ClueGO/Cytoscape	No	NA	Not stated	Background	No
PMC6627390	1335	Sameer	Cancers (Basel)	RNA-seq	Gallus gallus	GO	No	Not stated	Yes	GOseq	No	No	Not stated	Background	No
PMC6627390	1335	Sameer	Cancers (Basel)	RNA-seq	Gallus gallus	KEGG	No	Not stated	Yes	KOBAS	No	NA	Not stated	Background	No
PMC6627419	1336	Sameer	Cancers (Basel)	RNA-seq	Homo sapiens	Ingenuity Knowledge Base	No	Not stated	No	Ingenuity Pathway Analysis	No	NA	Not stated	Background, FDR	No
PMC6627499	1337	Sameer	Genes (Basel)	DNA methylation array	Homo sapiens	Ingenuity Knowledge Base	No	Fisher	No	Ingenuity Pathway Analysis	No	NA	Not stated	Background, FDR	Yes
PMC6627543	1338	Sameer	Am J Clin Exp Urol	scRNA-seq	Homo sapiens	Ingenuity Knowledge Base	No	Not stated	No	Ingenuity Pathway Analysis	No	NA	Not stated	Background, FDR	No
PMC6627545	1339	Sameer	Am J Clin Exp Urol	RNA-seq	Mus musculus	GO	No	Not stated	No	DAVID	No	NA	Not stated	Background, FDR	No
PMC6627633	1340	Sameer	Cells	RNA-seq, Database	Gallus gallus	GO, KEGG	No	Not stated	No	DAVID	No	NA	Not stated	Background, FDR	No
PMC6627814	1341	Sameer	Int J Mol Sci	Gene expression array	Homo sapiens, Mus musculus	Reactome, GO	No	Not stated	No	DAVID	No	NA	Not stated	Background, FDR	No
PMC6627814	1341	Sameer	Int J Mol Sci	Gene expression array	Homo sapiens, Mus musculus	Reactome, GO	No	Not stated	No	Enrichr	No	NA	Not stated	Background, FDR	No
PMC6627814	1341	Sameer	Int J Mol Sci	PCR array	Homo sapiens, Mus musculus	Not stated	No	Not stated	No	DIANA-miRPath	No	NA	Not stated	Background, FDR	No
PMC6627953	1342	Sameer	Cancers (Basel)	Gene expression array	Homo sapiens	Reactome	No	GSEA	Yes	GSEA	No	NA	NA	No	No
PMC6628061	1343	Sameer	Diagnostics (Basel)	RNA-seq	Homo sapiens	GO, KEGG	No	GSEA	Yes	GSEA	No	NA	NA	No	No
PMC6628089	1344	Sameer	Cells	Gene expression array	Homo sapiens	GO, UniProt	No	Hypergeometric	Yes	ClueGO/Cytoscape	Yes	NA	Not stated	Background, FDR	No
PMC6628297	1345	Sameer	Healthcare (Basel)	Proteomics	Homo sapiens	GO	No	Not stated	No	PANTHER	Yes	NA	Not stated	Background, FDR	Yes
PMC6628297	1345	Sameer	Healthcare (Basel)	Proteomics	Homo sapiens	KEGG	No	Not stated	No	DAVID	Yes	NA	Not stated	Background, FDR	Yes
PMC6628368	1346	Sameer	Diagnostics (Basel)	Gene expression array	Homo sapiens	GO, ToppCluster	No	Not stated	No	ToppCluster	No	NA	Not stated	Background, FDR	No
PMC6628378	1347	Sameer	Int J Mol Sci	RNA-seq, Database	Glycine max	GO, KEGG	No	Not stated	No	Not stated	No	NA	Not stated	Background, FDR	Yes
PMC6628478	1348	Sameer	Cancer Imaging	RNA-seq	Homo sapiens	KEGG	No	GSEA	Yes	PIANO	No	No	Not stated	Background	No
PMC6628793	1349	Sameer	Proc Natl Acad Sci U S A	ChIP-seq	Homo sapiens	KEGG	No	Not stated	Yes	DAVID	No	NA	Not stated	Background	Yes
PMC6629092	1351	Sameer	JCI Insight	DNA methylation sequencing	Homo sapiens	GO	No	Not stated	Yes	GREAT	Yes	NA	Not stated	Background	No
PMC6629092	1351	Sameer	JCI Insight	RNA-seq	Homo sapiens	MSigDB	No	GSEA	No	GSEA	No	NA	NA	FDR	No
PMC6629703	1352	Sameer	Sci Rep	RNA-seq	Oryza sativa	GO, KEGG	No	Hypergeometric	No	Not stated	No	NA	Stated, but incorrect	Background, FDR	No
PMC6630412	1353	Sameer	Proteomes	Proteomics	Mus musculus	GO, KEGG	No	Not stated	Yes	DAVID	No	NA	Not stated	Background	No
PMC6630903	1354	Sameer	Metabolites	Metabolomics	Ovis aries	MetaboAnalyst	Yes	Not stated	No	MetaboAnalyst	Yes	NA	Not stated	Background, FDR	No
PMC6631992	1356	Sameer	Medicina (Kaunas)	Gene expression array, Database	Homo sapiens	GO, ToppFun	No	Hypergeometric	Yes	ToppFun	No	NA	Stated, but incorrect	Background	No
PMC6632497	1357	Sameer	Evid Based Complement Alternat Med	Database	Homo sapiens	GO, KEGG	No	Hypergeometric	No	DAVID	No	NA	Not stated	Background, FDR	No
PMC6633652	1358	Sameer	Cancer Cell Int	Database	Homo sapiens	GO, KEGG	No	Not stated	No	DAVID	No	NA	Not stated	Background, FDR	No
PMC6635125	1359	Sameer	Hypertension	DNA methylation array	Homo sapiens	GO	No	Not stated	Yes	GOseq	No	NA	Not stated	Background, FDR	Yes
PMC6635158	1360	Sameer	Medicine (Baltimore)	Gene expression array, Database	Homo sapiens	GO, KEGG	No	Not stated	No	DAVID	Yes	NA	Not stated	Background, FDR	No
PMC6635243	1361	Sameer	Medicine (Baltimore)	Gene expression array, miRNA expression array, Database	Homo sapiens	GO, KEGG	No	Not stated	Yes	DAVID	No	NA	Not stated	Background	No
PMC6635252	1362	Sameer	Medicine (Baltimore)	Gene expression array	Homo sapiens	GO, KEGG	No	Not stated	No	DAVID	Yes	NA	Not stated	Background, FDR	No
PMC6635495	1363	Sameer	Sci Rep	RNA-seq	Gallus gallus	GO	No	Hypergeometric	Yes	GOseq	No	NA	Not stated	Background	No
PMC6635495	1363	Sameer	Sci Rep	RNA-seq	Gallus gallus	KEGG	No	Not stated	Yes	clusterProfiler	No	No	Not stated	Background	No
PMC6636003	1364	Sameer	Clin Proteomics	Proteomics	Homo sapiens	KEGG	No	Not stated	No	DAVID	Yes	NA	Not stated	Background, FDR	Yes
PMC6636009	1365	Sameer	J Transl Med	Database	Homo sapiens	GO	No	Not stated	Yes	FunRich	No	NA	Not stated	Background	No
PMC6636009	1365	Sameer	J Transl Med	Database	Homo sapiens	KEGG	No	Not stated	Yes	STRING	No	NA	Not stated	Background	No
PMC6636054	1368	Sameer	J Immunother Cancer	Database	Homo sapiens	GO	No	Not stated	No	GeneTrail2	No	NA	Not stated	Background, FDR	No
PMC6636057	1369	Sameer	BMC Med	Genotyping array	Homo sapiens	MSigDB	No	Not stated	Yes	MAGMA	No	NA	Not stated	Background	Yes
PMC6636057	1369	Sameer	BMC Med	Genotyping array	Homo sapiens	FUMA	No	Hypergeometric	Yes	FUMA	No	NA	Not stated	Background	Yes
PMC6636116	1370	Sameer	Cancer Cell Int	Gene expression array, Database	Homo sapiens	GO, KEGG	No	Not stated	Yes	clusterProfiler	No	No	Not stated	Background	No
PMC6636172	1371	Sameer	Hereditas	Gene expression array	Homo sapiens	GO, KEGG, Reactome, WikiPathway	No	Not stated	No	ClueGO/Cytoscape	Yes	NA	Not stated	Background, FDR	No
PMC6636172	1371	Sameer	Hereditas	Gene expression array	Homo sapiens	GO, KEGG, Reactome, WikiPathway	No	Not stated	No	ClueGO/Cytoscape	Yes	NA	Not stated	Background, FDR	No
PMC6636172	1371	Sameer	Hereditas	Gene expression array	Homo sapiens	GO, KEGG, Reactome, WikiPathway	No	Not stated	No	Cluepedia	Yes	NA	Not stated	Background, FDR	No
PMC6636290	1372	Sameer	J Cancer	Gene expression array	Homo sapiens	GO	No	Not stated	Yes	FunRich	No	NA	Not stated	Background	No
PMC6636290	1372	Sameer	J Cancer	Gene expression array	Homo sapiens	KEGG	No	GSEA	Yes	GSEA	No	NA	NA	No	No
PMC6636464	1373	Sameer	Stem Cells Int	Gene expression array, Database	Homo sapiens	GO, KEGG, BioCarta	No	Not stated	No	DAVID	Yes	NA	Not stated	Background, FDR	No
PMC6636523	1374	Sameer	Evid Based Complement Alternat Med	Database	Homo sapiens	GO	No	Not stated	No	DAVID	Yes	NA	Not stated	Background, FDR	Yes
PMC6636523	1374	Sameer	Evid Based Complement Alternat Med	Database	Homo sapiens	KEGG	No	Not stated	No	KEGG mapper	No	NA	Not stated	Background, FDR	Yes
PMC6637171	1375	Sameer	Sci Rep	RNA-seq	Homo sapiens	GO	No	No test	No test	Not stated	No	NA	Not stated	Background, FDR, Inference without test	No
PMC6637527	1377	Sameer	J Exp Clin Cancer Res	RNA-seq	Homo sapiens	GO	No	Not stated	Yes	clusterProfiler	No	No	Not stated	Background	Yes
PMC6637527	1377	Sameer	J Exp Clin Cancer Res	RNA-seq	Homo sapiens	KEGG	No	GSEA	Yes	GSEA	No	NA	NA	No	Yes
PMC6637535	1378	Sameer	Breast Cancer Res	Gene expression array	Homo sapiens, Mus musculus	MSigDB	No	GSEA	Yes	GSEA	No	NA	NA	No	No
PMC6637578	1379	Sameer	Cancer Cell Int	RNA-seq	Homo sapiens	GO, KEGG	No	Not stated	Yes	Enrichr	No	NA	Not stated	Background	No
PMC6637634	1380	Sameer	BMC Plant Biol	RNA-seq	Magnolia wufengensis	GO, KEGG	No	Fisher	Yes	GOATOOLS	No	NA	Not stated	Background	No
PMC6637634	1380	Sameer	BMC Plant Biol	RNA-seq	Magnolia wufengensis	GO, KEGG	No	Not stated	Yes	KOBAS	No	NA	Not stated	Background	No
PMC6637716	1381	Sameer	Biomed Res Int	RNA-seq	Homo sapiens	GO, KEGG	No	Fisher	No	Not stated	No	NA	Not stated	Background, FDR	No
PMC6637775	1382	Sameer	Front Pediatr	Gene expression array	Homo sapiens	GO, KEGG	No	Fisher	No	clusterProfiler	No	No	Not stated	Background, FDR	No
PMC6639196	1383	Sameer	Cancer Med	RNA-seq	Homo sapiens	GO	No	Not stated	Yes	clusterProfiler	No	No	Not stated	Background	No
PMC6639467	1384	Sameer	Biosci Rep	RNA-seq	Homo sapiens	GO, KEGG	No	Not stated	No	ClueGO/Cytoscape	No	NA	Not stated	Background, FDR	No
PMC6639549	1385	Sameer	World J Gastroenterol	RNA-seq, DNA methylation array	Homo sapiens	GO, KEGG	No	Not stated	No	DAVID	Yes	NA	Not stated	Background, FDR	No
PMC6639549	1385	Sameer	World J Gastroenterol	RNA-seq, DNA methylation array	Homo sapiens	KEGG	No	Not stated	No	KOBAS	Yes	NA	Not stated	Background, FDR	No
PMC6639549	1385	Sameer	World J Gastroenterol	RNA-seq, DNA methylation array	Homo sapiens	KEGG	No	GSEA	No	GSEA	Yes	NA	NA	FDR	No
PMC6639800	1386	Sameer	Inhal Toxicol	Proteomics	Mus musculus	GO	No	Not stated	No	Ingenuity Pathway Analysis	No	NA	Not stated	Background, FDR	No
PMC6640160	1387	Sameer	Front Genet	Genotyping array	Cyprinus carpio	GO	No	Not stated	No	GOEAST	No	NA	Not stated	Background, FDR	Yes
PMC6640160	1387	Sameer	Front Genet	Genotyping array	Cyprinus carpio	KEGG	No	Not stated	No	DAVID	No	NA	Not stated	Background, FDR	Yes
PMC6641114	1388	Sameer	PLoS One	RNA-seq	Homo sapiens	GO, KEGG	No	Not stated	No	DAVID	Yes	NA	Not stated	Background, FDR	No
PMC6641114	1388	Sameer	PLoS One	RNA-seq	Homo sapiens	GO, KEGG	No	Not stated	No	GeneMANIA	No	NA	Not stated	Background, FDR	No
PMC6641114	1388	Sameer	PLoS One	RNA-seq	Homo sapiens	MSigDB	Yes	GSEA	Yes	GSEA	No	NA	NA	No	No
PMC6641773	1389	Sameer	Medicine (Baltimore)	Gene expression array	Homo sapiens	GO, KEGG	No	Not stated	No	DAVID	No	NA	Not stated	Background, FDR	No
PMC6642221	1390	Sameer	EBioMedicine	RNA-seq	Homo sapiens	MSigDB	No	GSEA	Yes	GSEA	Yes	NA	NA	No	No
PMC6642358	1391	Sameer	EBioMedicine	Proteomics	Homo sapiens	PANTHER	Yes	Fisher	Yes	PANTHER	Yes	NA	Not stated	Background	No
PMC6642358	1391	Sameer	EBioMedicine	Proteomics	Homo sapiens	Not stated	No	Fisher	Yes	DAVID	Yes	NA	Not stated	Background	No
PMC6642358	1391	Sameer	EBioMedicine	Proteomics	Homo sapiens	Not stated	No	GSEA, Fisher	Yes	GSEA	No	NA	NA	No	No
PMC6642368	1392	Sameer	Carcinogenesis	RNA-seq, Gene expression array	Homo sapiens	GO, KEGG	No	Not stated	No	Not stated	No	NA	Not stated	Background, FDR	No
PMC6642368	1392	Sameer	Carcinogenesis	RNA-seq, Gene expression array	Homo sapiens	GO	No	GSEA	Yes	GSEA	Yes	NA	NA	No	No
PMC6643041	1393	Sameer	J Biol Chem	RNA-seq	Homo sapiens	Ingenuity Knowledge Base	No	Not stated	No	Ingenuity Pathway Analysis	No	NA	Not stated	Background, FDR	No
PMC6643108	1394	Sameer	Int J Med Sci	Gene expression array	Homo sapiens	GO	No	Not stated	No	GOstats	No	NA	Not stated	Background, FDR	No
PMC6643108	1394	Sameer	Int J Med Sci	Gene expression array	Homo sapiens	GO	No	Not stated	Yes	BiNGO/Cytoscape	No	NA	Not stated	Background	No
PMC6643108	1394	Sameer	Int J Med Sci	Gene expression array	Homo sapiens	KEGG	No	Not stated	No	GeneAnswers	No	NA	Not stated	Background, FDR	No
PMC6643108	1394	Sameer	Int J Med Sci	Gene expression array	Homo sapiens	GO, KEGG	No	GSEA	Yes	GSEA	No	NA	NA	No	No
PMC6645621	1396	Sameer	J Am Heart Assoc	RNA-seq	Homo sapiens	GO, KEGG	No	Not stated	No	WebGestalt	No	NA	Not stated	Background, FDR	No
PMC6645689	1397	Sameer	Onco Targets Ther	Gene expression array, Database	Homo sapiens	GO	No	Not stated	No	DAVID	Yes	NA	Not stated	Background, FDR	No
PMC6645694	1398	Sameer	Neuropsychiatr Dis Treat	Genome sequencing	Homo sapiens	GO	No	Not stated	No	ClueGO/Cytoscape	Yes	NA	Not stated	Background, FDR	No
PMC6646387	1399	Sameer	Nat Commun	Proteomics	Homo sapiens	Ingenuity Knowledge Base	Yes	Not stated	No	Ingenuity Pathway Analysis	Yes	NA	Not stated	Background, FDR	No
PMC6646836	1400	Sameer	Front Microbiol	RNA-seq, Genome sequencing	Haemophilus influenzae	COG	No	Fisher	Yes	Not stated	No	NA	Not stated	Background, FDR	Yes
PMC6647035	1401	Mark	AAPS J	RNA-seq	Homo sapiens	Ingenuity Knowledge Base	No	Not stated	Not stated	Ingenuity Pathway Analysis	No	NA	Not stated	No data shown	No
PMC6647082	1402	Mark	BMC Genomics	RNA-seq	Gerbera hybrida	KEGG	No	Not stated	Yes	KOBAS	No	NA	Stated, but incorrect	Background	Yes
PMC6647123	1403	Mark	J Transl Med	RNA-seq, Proteomics, DNA methylation sequencing	Rattus norvegicus	KEGG, GO	Yes	Hypergeometric	Yes	DAVID	Yes	NA	Not stated	Background	Yes
PMC6647278	1404	Mark	J Transl Med	miRNA-seq	Homo sapiens	KEGG, GO, PID, Reactome, BioCarta	No	No test	No test	miRSystem	No	NA	Not stated	Inference without test	No
PMC6648188	1406	Mark	Thyroid	Genome sequencing	Homo sapiens	Ingenuity Knowledge Base	No	Not stated	No	Ingenuity Pathway Analysis	No	NA	Not stated	Background, FDR	Yes
PMC6650137	1409	Mark	PLoS One	RNA-seq	Mus musculus	GO	No	Not stated	No	Not stated	No	NA	Not stated	Background, FDR	No
PMC6650380	1410	Mark	Genet Med	Metabolomics	Homo sapiens	KEGG	No	Not stated	Not stated	Metabolon	Yes	NA	Not stated	No data shown	Yes
PMC6650538	1411	Mark	Front Aging Neurosci	Gene expression array	Mus musculus	KEGG, GO	No	Fisher, Hypergeometric	Yes	Not stated	No	NA	Not stated	Background	Yes
PMC6650621	1412	Mark	Neuropsychiatr Dis Treat	Database	Homo sapiens	KEGG, Schizo-Pi	No	No test	No test	Cytoscape (No plugin stated)	Yes	NA	Not stated	Inference without test	No
PMC6650964	1413	Mark	Int J Mol Sci	Proteomics	Rattus norvegicus	Ingenuity Knowledge Base	No	Not stated	Not stated	Ingenuity Pathway Analysis	No	NA	Not stated	Background, FDR	Yes
PMC6651023	1414	Mark	Int J Mol Sci	RNA-seq	Citrus sinensis	GO	No	Hypergeometric	Yes	Not stated	No	NA	Not stated	Background	Yes
PMC6651063	1415	Mark	Int J Mol Sci	RNA-seq	Raphanus sativus	GO	No	No test	No test	GOseq	No	No	Not stated	No data shown	Yes
PMC6651063	1415	Mark	Int J Mol Sci	RNA-seq	Raphanus sativus	KEGG	Yes	Not stated	No	KOBAS	Yes	No	Not stated	Background, FDR	Yes
PMC6651160	1416	Mark	Molecules	Metabolomics	Rattus norvegicus	MetaboAnalyst	Yes	Not stated	Yes	MetaboAnalyst	Yes	NA	Not stated	Background	No
PMC6651163	1417	Mark	Int J Mol Sci	RNA-seq	Aedes aegypti	GO	No	No test	No test	AmiGO	No	NA	Not stated	Inference without test	No
PMC6651264	1418	Mark	Int J Mol Sci	RNA-seq	Humulus lupulus	GO	No	Hypergeometric	Yes	agriGO	No	NA	Not stated	Background	Yes
PMC6651264	1418	Mark	Int J Mol Sci	RNA-seq	Humulus lupulus	KEGG	No	Not stated	Yes	KOBAS	No	NA	Not stated	Background	Yes
PMC6651518	1419	Mark	Int J Mol Sci	PCR array	Homo sapiens	Not stated	No	Not stated	Not stated	Not stated	No	NA	Not stated	Background, FDR	Yes
PMC6652086	1421	Mark	Stem Cells Int	Gene expression array	Rattus norvegicus	KEGG, GO	No	EASE	No	DAVID	No	NA	Not stated	Background, FDR	No
PMC6656345	1423	Mark	PLoS One	Proteomics	Mus musculus	KEGG, GO	No	Not stated	No	DAVID	Yes	NA	Not stated	Background, FDR	Yes
PMC6656345	1423	Mark	PLoS One	Proteomics	Mus musculus	KEGG	Yes	GSEA	Yes	GSEA	No	NA	NA	No	No
PMC6656668	1425	Mark	World J Clin Cases	Gene expression array	Homo sapiens	KEGG, GO	No	Not stated	Yes	clusterProfiler	No	No	Not stated	Background	No
PMC6656886	1427	Mark	Sci Rep	RNA-seq	Homo sapiens	KEGG, GO	No	Not stated	No	topGO	No	No	Not stated	Background, FDR	Yes
PMC6656886	1427	Mark	Sci Rep	RNA-seq	Homo sapiens	KEGG, GO	No	GSEA	Yes	GSEA	No	NA	NA	No	Yes
PMC6656901	1428	Mark	Physiol Mol Biol Plants	RNA-seq	Solanum sisymbriifolium	GO	No	Hypergeometric	Yes	GOseq	Yes	No	Not stated	Background	No
PMC6656901	1428	Mark	Physiol Mol Biol Plants	RNA-seq	Solanum sisymbriifolium	KEGG	No	Not stated	Yes	KOBAS	Yes	NA	Not stated	Background	No
PMC6657409	1430	Mark	J Assist Reprod Genet	RNA-seq	Macaca mulatta	Ingenuity Knowledge Base	No	Not stated	Not stated	Ingenuity Pathway Analysis	No	NA	Not stated	No data shown	Yes
PMC6657409	1430	Mark	J Assist Reprod Genet	RNA-seq	Macaca mulatta	GO	Yes	Not stated	Yes	PANTHER	Yes	NA	Not stated	Background	Yes
PMC6657706	1433	Mark	Front Genet	RNA-seq	Campylomormyrus compressirostris, Campylomormyrus tshokwe, Gnathonemus petersii, Malapterurus electricus, Sternopygus macrurus	KEGG, GO	No	Hypergeometric	Yes	KOBAS	Yes	NA	Not stated	Background	Yes
PMC6657832	1434	Mark	PLoS One	Gene expression array	Homo sapiens	GO	No	Not stated	Yes	Cytoscape (No plugin stated)	No	NA	Not stated	Background, No data shown	Yes
PMC6658407	1435	Mark	Allergy Asthma Immunol Res	Proteomics	Homo sapiens	GO	No	Not stated	No	DAVID	Yes	NA	Not stated	No data shown, Background, FDR	No
PMC6658407	1435	Mark	Allergy Asthma Immunol Res	Proteomics	Homo sapiens	GO	No	Not stated	No	Enrichr	No	NA	Not stated	No data shown, Background, FDR	No
PMC6658407	1435	Mark	Allergy Asthma Immunol Res	Proteomics	Homo sapiens	Ingenuity Knowledge Base	No	Fisher	No	Ingenuity Pathway Analysis	No	NA	Not stated	No data shown, Background, FDR	No
PMC6658818	1436	Mark	Biosci Rep	Gene expression array	Mus musculus	KEGG, GO	No	Chi-squared, Fisher	No	Not stated	No	No	Not stated	Background, FDR	No
PMC6659138	1437	Mark	Neurol Genet	DNA methylation array, RNA-seq	Homo sapiens	KEGG	No	Not stated	Yes	Enrichr	No	NA	No	Background	No
PMC6660058	1438	Mark	Aging (Albany NY)	Gene expression array	Mus musculus	Ingenuity Knowledge Base	No	Not stated	No	Ingenuity Pathway Analysis	No	NA	Not stated	Background, FDR	Yes
PMC6660363	1439	Mark	Clin Genitourin Cancer	Proteomics	Homo sapiens	Ingenuity Knowledge Base	No	Not stated	No	Ingenuity Pathway Analysis	No	NA	No	Background, FDR, No data shown	No
PMC6661011	1441	Mark	Surgery	Gene expression array	Homo sapiens	GO, Hallmark	No	GSEA	Yes	GSEA	No	NA	NA	No	No
PMC6661144	1442	Mark	PeerJ	Gene expression array	Homo sapiens	BioCarta	Yes	GSEA	Yes	GSEA	No	NA	NA	No	No
PMC6661144	1442	Mark	PeerJ	Database	Homo sapiens	KEGG, GO	Yes	Not stated	No	Metascape	No	NA	Not stated	Background, FDR	No
PMC6661385	1443	Mark	Transl Oncol	RNA-seq, Proteomics	Homo sapiens	KEGG, GO	No	Not stated	No	DAVID	No	NA	Not stated	Background, FDR	No
PMC6661800	1444	Mark	Dose Response	Gene expression array	Homo sapiens	KEGG, GO	No	Fisher	No	Not stated	No	No	Not stated	Background, FDR	No
PMC6662274	1445	Mark	Biomed Res Int	Gene expression array	Homo sapiens	KEGG, GO	No	GSEA	Yes	GSEA	Yes	NA	NA	No	No
PMC6662274	1445	Mark	Biomed Res Int	Gene expression array	Homo sapiens	KEGG, GO	No	Hypergeometric	Yes	Not stated	Yes	No	Not stated	Background	Yes
PMC6662497	1446	Mark	Biomed Res Int	Gene expression array	Homo sapiens	KEGG, GO	No	Not stated	No	DAVID	Yes	NA	Not stated	Background, FDR	No
PMC6662509	1447	Mark	Diabetes Metab Syndr Obes	Gene expression array	Homo sapiens	KEGG, GO	No	Not stated	No	DAVID	No	NA	Not stated	Background, FDR	No
PMC6662555	1448	Mark	Ecol Evol	RNA-seq	Exaiptasia pallida	KEGG	No	Not stated	Yes	ESGEA	No	No	NA	No	Yes
PMC6663624	1449	Mark	J Heart Lung Transplant	RNA-seq	Homo sapiens	KEGG, GO	No	Not stated	Yes	DAVID	No	NA	Not stated	Background	Yes
PMC6663626	1450	Mark	Fertil Steril	Database	Homo sapiens	KEGG	No	Not stated	Yes	DAVID	No	NA	Not stated	Background	No
PMC6663990	1451	Mark	Biosci Rep	Proteomics	Homo sapiens	GO	No	Not stated	Yes	DAVID	Yes	NA	Not stated	Background	No
PMC6664418	1452	Mark	Onco Targets Ther	RNA-seq	Homo sapiens	MSigDB	No	GSEA	Yes	GSEA	No	NA	NA	No	No
PMC6667736	1457	Mark	Front Neurosci	Gene expression array	Homo sapiens	KEGG, GO	No	Fisher	No	DAVID	Yes	NA	Not stated	Background, FDR	No
PMC6667736	1457	Mark	Front Neurosci	Gene expression array	Homo sapiens	Not stated	No	Not stated	Yes	GSEA web app	Yes	NA	No	Background	No
PMC6667841	1458	Mark	Oncol Rep	Gene expression array	Homo sapiens	KEGG, GO	No	Not stated	No	DAVID	Yes	NA	Not stated	Background, FDR	No
PMC6667841	1458	Mark	Oncol Rep	RNA-seq	Homo sapiens	MSigDB	Yes	GSEA	Yes	GSEA	Yes	NA	NA	No	No
PMC6667890	1459	Mark	Oncol Rep	RNA-seq	Homo sapiens	MSigDB	Yes	GSEA	Yes	GSEA	No	NA	NA	No	No
PMC6667917	1460	Mark	Oncol Rep	RNA-seq	Homo sapiens	Not stated	No	GSEA	Yes	GSEA	Yes	NA	NA	No	No
PMC6667919	1461	Mark	Oncol Rep	Gene expression array	Homo sapiens	MSigDB	Yes	GSEA	Yes	GSEA	Yes	NA	NA	No	No
PMC6667919	1461	Mark	Oncol Rep	Gene expression array	Homo sapiens	GO	No	Not stated	No	DAVID	No	NA	Not stated	Background, FDR	No
PMC6667919	1461	Mark	Oncol Rep	Gene expression array	Homo sapiens	KEGG	No	Not stated	No	KOBAS	No	NA	Not stated	Background, FDR	No
PMC6668076	1462	Mark	Cancer Cell Int	Gene expression array	Homo sapiens	Not stated	No	GSEA	No	GSEA	No	NA	NA	FDR	No
PMC6668118	1463	Mark	Cancer Cell Int	RNA-seq	Homo sapiens	MSigDB	No	GSEA	Yes	GSEA	No	NA	NA	No	No
PMC6668488	1465	Mark	Front Genet	RNA-seq	Homo sapiens	MSigDB	No	GSEA	Yes	GSEA	Yes	NA	NA	No	No
PMC6668497	1466	Mark	Med Sci Monit	Database	Homo sapiens	KEGG, GO	No	Not stated	Yes	DAVID	No	NA	No	Background	No
PMC6669062	1467	Mark	Am J Clin Nutr	RNA-seq	Homo sapiens	Ingenuity Knowledge Base	No	Not stated	No	Ingenuity Pathway Analysis	No	NA	No	Background, FDR	Yes
PMC6669135	1468	Mark	Am J Clin Nutr	DNA methylation array	Homo sapiens	KEGG	No	Not stated	Yes	GREAT	No	NA	No	Background	Yes
PMC6669135	1468	Mark	Am J Clin Nutr	DNA methylation array	Homo sapiens	KEGG	No	Not stated	Yes	WebGestalt	No	NA	No	Background	Yes
PMC6669530	1469	Mark	Nanomaterials (Basel)	Proteomics	Mytilus galloprovincialis	KEGG	No	Hypergeometric	Yes	clusterProfiler	No	Yes	No	Background	Yes
PMC6670017	1470	Mark	Mol Oncol	Gene expression array	Homo sapiens	MetaCore	No	Kruskal–Wallis	Yes	MetaCore	No	NA	No	Background	No
PMC6670195	1471	Mark	Arthritis Res Ther	Proteomics	Homo sapiens	KEGG, GO	No	Not stated	Yes	DAVID	Yes	NA	No	Background	Yes
PMC6670205	1472	Mark	Cancer Cell Int	RNA-seq	Homo sapiens	MSigDB	Yes	GSEA	Yes	GSEA	Yes	NA	NA	No	No
PMC6670205	1472	Mark	Cancer Cell Int	RNA-seq	Homo sapiens	KEGG, GO	No	Not stated	Yes	Not stated	No	NA	Not stated	Background	No
PMC6671973	1473	Mark	Sci Rep	Gene expression array	Homo sapiens	KEGG, GO	No	Not stated	Yes	Not stated	No	NA	No	Background	Yes
PMC6673425	1474	Mark	PeerJ	Gene expression array	Homo sapiens	GO	No	Not stated	No	DAVID	No	NA	No	Background, FDR	Yes
PMC6675031	1475	Mark	Environ Sci Nano	Gene expression array	Homo sapiens	Ingenuity Knowledge Base	No	Not stated	Not stated	Ingenuity Pathway Analysis	No	NA	Not stated	No data shown	No
PMC6675086	1476	Mark	PLoS One	Gene expression array	Homo sapiens	KEGG, GO	No	Not stated	Yes	clusterProfiler	No	No	No	Background, FDR	No
PMC6675544	1477	Mark	JCI Insight	Metabolomics	Mus musculus	Not stated	No	Not stated	Not stated	Not stated	No	No	Not stated	Background, FDR	No
PMC6676175	1480	Mark	Exp Ther Med	RNA-seq	Homo sapiens	KEGG	Yes	GSEA	Yes	GSEA	No	NA	NA	No	No
PMC6676405	1483	Mark	Oncol Lett	Proteomics	Homo sapiens	KEGG	No	Not stated	No	DAVID	No	NA	No	Background, FDR	No
PMC6676406	1484	Mark	Oncol Lett	Gene expression array	Homo sapiens	KEGG, GO	No	Not stated	No	DAVID	No	NA	No	Background, FDR	No
PMC6676441	1485	Mark	Oncol Lett	Database	Homo sapiens	KEGG	No	EASE	No	DAVID	No	NA	No	Background, FDR	Yes
PMC6676546	1486	Mark	World J Gastroenterol	Database	Homo sapiens	GO	No	Not stated	No	KOBAS	No	NA	No	Background, FDR	No
PMC6676640	1488	Mark	Breast Cancer Res	Gene expression array	Homo sapiens	KEGG, GO, G2SBC	No	Not stated	Yes	Not stated	No	NA	No	No data shown	No
PMC6676650	1489	Mark	Oncol Lett	Gene expression array	Homo sapiens	KEGG	No	Not stated	No	DAVID	No	NA	No	Background, FDR, No data shown	No
PMC6676651	1490	Mark	Oncol Lett	Gene expression array	Homo sapiens	KEGG, GO	No	Not stated	No	DAVID	Yes	NA	No	Background, FDR, No data shown	No
PMC6676656	1491	Mark	Oncol Lett	RNA-seq	Homo sapiens	KEGG, GO	No	Not stated	Yes	clusterProfiler	Yes	No	No	Background	No
PMC6676660	1492	Mark	Oncol Lett	RNA-seq	Homo sapiens	KEGG, GO	No	Not stated	No	DAVID	Yes	NA	No	Background, FDR	No
PMC6676665	1493	Mark	Oncol Lett	Database	Homo sapiens	KEGG, GO	No	Not stated	No	DAVID	Yes	NA	No	Background, FDR	No
PMC6676665	1493	Mark	Oncol Lett	Database	Homo sapiens	KEGG, GO	No	Fisher	No	topGO	No	No	No	Background, FDR, No data shown	No
PMC6676667	1494	Mark	Oncol Lett	Gene expression array	Homo sapiens	KEGG, GO	No	Not stated	Yes	DAVID	Yes	NA	No	Background	No
PMC6676716	1495	Mark	Oncol Lett	Database	Homo sapiens	KEGG, GO	No	Not stated	No	DAVID	Yes	NA	No	Background, FDR	No
PMC6676716	1495	Mark	Oncol Lett	Database	Homo sapiens	KEGG, GO	No	Not stated	Yes	clusterProfiler	Yes	No	No	Background	No
PMC6676725	1496	Mark	Oncol Lett	Proteomics	Homo sapiens	GO	No	No test	No test	DAVID	Yes	NA	No	Inference without test, Background	Yes
PMC6676736	1497	Mark	Oncol Lett	Gene expression array	Homo sapiens	KEGG, GO	No	Not stated	Yes	DAVID	Yes	NA	Yes	Background, FDR	No
PMC6676742	1498	Mark	Oncol Lett	RNA-seq	Homo sapiens	KEGG, GO	No	Not stated	No	DAVID	Yes	NA	No	Background, FDR	No
PMC6676748	1499	Mark	Oncol Lett	Gene expression array, RNA-seq	Homo sapiens	KEGG, GO	No	Not stated	No	DAVID	Yes	NA	No	Background, FDR	No
PMC6442023	462	-	Front Pharmacol	RNA-seq	Homo sapiens, Rattus norvegicus	GEO	No	GSEA	No	GSEA	Yes	NA	NA	FDR	No
PMC6384238	213	-	Front Oncol	Gene expression array, RNA-seq	Homo sapiens	GO, KEGG	No	Not stated	Yes	clusterProfiler	No	NA	Not stated	Background	Yes
PMC6594459	1172	-	Ann Oncol	Database	Homo sapiens	MSigDB	No	GSEA	No	GSEA	Yes	NA	NA	FDR	No
PMC6649552	1407	-	Cell Cycle	RNA-seq	Mus musculus	GO, KEGG	No	Not stated	No	DAVID	No	NA	Not stated	Background, FDR	No
PMC6478283	637	-	PLoS One	Database	Homo sapiens	KEGG, Reactome, PID, DisGeNET, GO	No	Not stated	No	ToppGene	No	NA	Not stated	Background, FDR	Yes
PMC6413274	342	-	Am J Transl Res	RNA-seq	Mus musculus	Ingenuity Knowledge Base	No	Not stated	No	Ingenuity Pathway Analysis	No	NA	Not stated	Background, FDR	No
PMC6413274	342	-	Am J Transl Res	RNA-seq	Mus musculus	KEGG	No	Not stated	Yes	WebGestalt	Yes	NA	Not stated	Background	No
PMC6572139	1054	-	Metabolites	Metabolomics	Homo sapiens	Human Metabolome Database	Yes	Fisher	Yes	MetaboAnalyst	No	NA	Not stated	Background	Yes
PMC6626515	1328	-	PeerJ	RNA-seq, Proteomics	Ananas comosus	GO, KEGG	No	Hypergeometric	No	Not stated	No	NA	Not stated	Background, FDR	No
PMC6596368	1177	-	Front Neurosci	Gene expression array	Rattus norvegicus	KEGG	No	Hypergeometric	No	Not stated	No	NA	Not stated	Background, FDR	No
PMC6387694	223	-	Dis Markers	Gene expression array	Rattus norvegicus	GO, KEGG	No	Not stated	No	DAVID	Yes	NA	Not stated	Background, FDR	Yes
PMC6557607	982	-	Epigenetics	DNA methylation sequencing	Homo sapiens	GO, Reactome	No	Not stated	No	GOrilla	No	No	Not stated	Background, FDR	No
PMC6507312	729	-	Oncol Lett	Gene expression array	Homo sapiens	GO, KEGG	No	Fisher	No	DAVID	No	NA	Not stated	Background, FDR	No
PMC6584587	1113	-	Sci Rep	Gene expression array	Homo sapiens	MetaCore	Yes	Hypergeometric	Yes	MetaCore	Yes	NA	Not stated	Background	Yes
PMC6355180	88	-	Oncotarget	Gene expression array	Homo sapiens	Ingenuity Knowledge Base	No	Not stated	No	Ingenuity Pathway Analysis	No	NA	No	Background, FDR	Yes
PMC6356810	94	-	Genes (Basel)	Gene expression array	Homo sapiens	KEGG	No	Not stated	No	KOBAS	Yes	NA	No	Background, FDR	No
PMC6461035	557	-	PeerJ	RNA-seq	Rattus norvegicus	KEGG, GO	No	Not stated	Yes	clusterProfiler	No	No	Not stated	Background	Yes
PMC6586291	1121	-	PLoS One	Metabolomics	Homo sapiens	KEGG	No	MSEA	Yes	MetaboAnalyst	Yes	NA	NA	No	No
PMC6504884	723	-	Sci Rep	Metabolomics	Mus musculus	Not stated	No	Not stated	No	MetaboAnalyst	Yes	NA	Not stated	Background, FDR	No
PMC6504884	723	-	Sci Rep	Metabolomics	Mus musculus	Ingenuity Knowledge Base	No	Not stated	No	Ingenuity Pathway Analysis	No	NA	Not stated	Background, FDR	No
PMC6676190	1481	-	Exp Ther Med	Gene expression array	Homo sapiens	KEGG	No	Fisher	Yes	Not stated	No	No	NA	No	No
PMC6465396	572	-	Sci Rep	Metabolomics	Acropora cervicornis	Not stated	No	Fisher	No	Mummichog	No	NA	No	FDR	No
PMC6350566	73	-	Int J Endocrinol	Gene expression array	Homo sapiens	KEGG, GO	No	Not stated	Yes	clusterProfiler	No	No	No	Background	No
PMC6607232	1230	-	Oncol Lett	Proteomics	Homo sapiens	KEGG	No	Not stated	No	DAVID	No	NA	Not stated	Background, FDR	No
PMC6366968	148	-	Aging (Albany NY)	Gene expression array	Homo sapiens	KEGG, GO	No	GSEA	Yes	GSEA	Yes	No	NA	No	No
PMC6515108	761	-	Biomed Res Int	Gene expression array	Homo sapiens	GO, KEGG	No	Not stated	No	DAVID	Yes	NA	Not stated	Background, FDR	No
PMC6391848	246	-	Front Genet	RNA-seq	Bos taurus	KEGG, GO	No	Hypergeometric	Yes	ClueGO/Cytoscape	No	NA	Not stated	Background	No
PMC6391848	246	-	Front Genet	RNA-seq	Bos taurus	MSigDB	No	GSEA	Yes	GSEA	Yes	NA	NA	No	No
PMC6530380	826	-	Front Genet	RNA-seq	Homo sapiens	GO	No	Not stated	No	GOrilla	No	NA	Not stated	Background, FDR	No
PMC6523927	797	-	Genes (Basel)	RNA-seq	Vicia faba	GO	No	Hypergeometric	Yes	GO: TermFinder	No	NA	Stated, but incorrect	Background	Yes
PMC6323741	7	-	BMC Genomics	Metabolomics	Bos taurus	KEGG	No	Fisher	Yes	Mummichog	Yes	No	Yes	No	Yes
PMC6549077	932	-	Oncol Rep	RNA-seq	Homo sapiens	GO	No	Not stated	No	DAVID	Yes	NA	Not stated	Background, FDR	No
PMC6549077	932	-	Oncol Rep	RNA-seq	Homo sapiens	Not stated	No	GSEA	Yes	GSEA	No	NA	NA	No	No
PMC6471144	597	-	Nutrients	RNA-seq	Homo sapiens	GO	No	No test	No test	DAVID	Yes	NA	Not stated	Inference without test	No
PMC6387216	220	-	Int J Mol Sci	Database	Mus musculus	GO, KEGG	No	No test	No test	Cytoscape (No plugin stated)	Yes	NA	Not stated	No data shown	No
PMC6367803	156	-	J Hematol Oncol	Gene expression array, RNA-seq	Homo sapiens	GO, KEGG	No	Hypergeometric	Yes	R script	No	No	Not stated	Background, FDR	Yes
PMC6367803	156	-	J Hematol Oncol	Gene expression array, RNA-seq	Homo sapiens	Not stated	No	GSEA	No	GSEA	Yes	NA	NA	FDR	No
PMC6614665	1276	-	Oncol Lett	DNA methylation array	Homo sapiens	GO, KEGG, Reactome	No	Not stated	No	Not stated	No	NA	Not stated	Background, FDR	No
PMC6405989	304	-	Sci Rep	Gene expression array	Homo sapiens	Reactome	No	GSEA	Yes	GSEA	Yes	NA	NA	No	No
PMC6544406	902	-	Oncotarget	Protein array	Homo sapiens	Ingenuity Knowledge base	No	Fisher	No	Ingenuity Pathway Analysis	No	NA	Yes	FDR	Yes
PMC6544406	902	-	Oncotarget	Protein array	Homo sapiens	Pathway commons, KEGG, Reactome	No	Hypergeometric	Yes	WebGestalt	No	No	Yes	No	Yes
PMC6544406	902	-	Oncotarget	Protein array	Homo sapiens	MSigDB	No	GSEA	Yes	GSEA	No	NA	NA	No	Yes
PMC6383095	207	-	Cancer Control	Gene expression array	Homo sapiens	GO, KEGG	No	Not stated	Yes	DAVID	No	NA	No	Background	Yes
PMC6626963	1331	-	J Diabetes Investig	Gene expression array, Database	Homo sapiens	GO, KEGG	No	Not stated	No	DAVID	No	NA	Not stated	Background, FDR	No
PMC6447814	499	-	Exp Ther Med	Gene expression array	Mus musculus	KEGG, GO	No	No test	No test	DAVID	Yes	NA	Not stated	Inference without test	No
PMC6541682	888	-	J Assist Reprod Genet	RNA-seq	Homo sapiens	MSigDB	No	GSEA	Yes	GSEA	No	NA	NA	No	Yes
PMC6352917	80	-	Front Immunol	Proteomics	Mus musculus	Reactome	No	Hypergeometric	Yes	ReactomePA	No	No	Not stated	Background	Yes
PMC6352917	80	-	Front Immunol	Proteomics	Mus musculus	KEGG	No	Hypergeometric	Yes	clusterProfiler	No	No	Not stated	Background	Yes
PMC6506780	725	-	Front Immunol	RNA-seq	Homo sapiens	GO, Reactome	No	Not stated	Yes	GOseq	No	No	Not stated	Background	No
PMC6620582	1304	-	Am J Physiol Gastrointest Liver Physiol	RNA-seq	Homo sapiens	GO, KEGG	No	Not stated	Yes	Limma	No	No	Not stated	Background	No
PMC6497041	697	-	PeerJ	RNA-seq	Homo sapiens	GO	No	Hypergeometric	Yes	GOseq	No	No	Not stated	Background	Yes
PMC6497041	697	-	PeerJ	RNA-seq	Homo sapiens	KEGG	No	Fisher	Yes	KOBAS	Yes	NA	Not stated	Background	Yes
PMC6620567	1303	-	Front Oncol	RNA-seq	Homo sapiens	GO, KEGG	No	Not stated	Yes	clusterProfiler	No	No	Not stated	Background	No
PMC6548796	928	-	3 Biotech	RNA-seq	Anas platyrhynchos	GO, KEGG	No	Hypergeometric	No	DAVID	Yes	NA	Not stated	Background, FDR	Yes
PMC6342918	55	-	Transl Psychiatry	Gene expression array, DNA methylation array	Homo sapiens	MSigDB	No	Hypergeometric	Yes	GSEA	Yes	Yes	NA	No	Yes
PMC6463127	564	-	J Clin Med	RNA-seq	Homo sapiens	KEGG, GO	No	Fisher	No	DAVID	No	NA	Not stated	Background, FDR	Yes
PMC6400810	280	-	J Cancer	Gene expression array, DNA methylation array	Homo sapiens	KEGG, GO	No	Not stated	No	DAVID	No	NA	Not stated	Background, FDR	No
PMC6543588	897	-	Clin Epigenetics	DNA methylation array	Homo sapiens	GO	No	Fisher	Yes	Ingenuity Pathway Analysis	No	NA	Not stated	Background	Yes
PMC6438477	449	-	PLoS One	Genome sequencing	Coturnix japonica	Ingenuity Knowledge Base	No	Not stated	No	Ingenuity Pathway Analysis	No	No	Not stated	Background, FDR	No
PMC6651993	1420	-	J Immunother Cancer	Genome sequencing	Homo sapiens	KEGG	No	Kruskal-Wallis	No	Not stated	No	No	Not stated	Background, FDR	No
PMC6529576	822	-	Front Genet	Genome sequencing	Homo sapiens	Jensen Diseases database	No	Fisher	No	Enrichr	No	NA	Not stated	Background, FDR	Yes
PMC6533725	839	-	BMC Musculoskelet Disord	Proteomics	Homo sapiens	GO	No	Not stated	No	PANTHER	Yes	NA	Not stated	Background, FDR	No
PMC6459497	552	-	PLoS One	Genome sequencing	Bos taurus	GO	Yes	Binomial	Yes	PANTHER	No	NA	Not stated	Background	Yes
PMC6459497	552	-	PLoS One	Genome sequencing	Bos taurus	KEGG	No	Not stated	Yes	DAVID	No	NA	Not stated	Background	Yes
PMC6525806	805	-	Stem Cells Int	Gene expression array	Homo sapiens	Ingenuity Knowledge Base	No	Not stated	Yes	Ingenuity Pathway Analysis	No	NA	Not stated	Background	Yes
PMC6432904	420	-	PeerJ	Gene expression array	Homo sapiens	KEGG, GO	No	Not stated	Yes	DAVID	No	NA	Not stated	Background	Yes
PMC6381748	203	-	Cell Commun Signal	Proteomics	Rattus norvegicus	GO	No	Hypergeometric	Yes	MetaCore	No	NA	Not stated	Background	Yes
PMC6381748	203	-	Cell Commun Signal	Proteomics	Rattus norvegicus	SIGNOR	Yes	Kolmogorov–Smirnov	Yes	KSEA	No	NA	NA	No	Yes
PMC6599637	1191	-	Radiat Res	Proteomics	Mus musculus	Ingenuity Knowledge Base	No	Not stated	No	Ingenuity Pathway Analysis	No	NA	Not stated	Background, FDR	No
PMC6435965	436	-	Front Genet	RNA-seq	Oreochromis niloticus	KEGG	No	No test	No test	KAAS	No	No	Not stated	Inference without test	No
PMC6468359	580	-	Metabolites	Metabolomics	Homo sapiens	KEGG	No	Fisher, Hypergeometric	No	MSEA	No	NA	NA	FDR	No
PMC6349697	68	-	Front Genet	RNA-seq	Homo sapiens	KEGG, GO	Yes	Not stated	Yes	DAVID	Yes	NA	Not stated	Background	Yes
PMC6507459	735	-	Oncol Lett	Gene expression array	Homo sapiens	GO, KEGG	No	Not stated	No	DAVID	No	NA	Not stated	Background, FDR	No
PMC6446359	490	-	Respir Res	RNA-seq	Homo sapiens	KEGG, Reactome	No	Not stated	Yes	GAGE	No	NA	NA	No	No
PMC6377737	187	-	BMC Genomics	miRNA-seq	Rattus norvegicus	KEGG	No	Not stated	Yes	DAVID	No	NA	Not stated	Background	Yes
PMC6520261	779	-	Int J Ophthalmol	miRNA array	Mus musculus	GO, KEGG	No	Not stated	No	Not stated	No	NA	Not stated	Background, FDR	No
PMC6466271	573	-	Animals (Basel)	Genome sequencing	Canis lupus familiaris	GO, KEGG	No	Not stated	Yes	g:GOSt	No	No	Not stated	Background	No
PMC6627192	1334	-	Cancers (Basel)	miRNA array	Homo sapiens	Ingenuity Knowledge Base	No	Not stated	Yes	Ingenuity Pathway Analysis	No	NA	Not stated	Background	No
PMC6363745	127	-	Sci Rep	RNA-seq	Homo sapiens	GO	No	No test	No test	DAVID	Yes	NA	Not stated	No data shown	Yes
PMC6425643	394	-	Chin Med	Gene expression array	Homo sapiens	Ingenuity Knowledge Base	No	Not stated	No	Ingenuity Pathway Analysis	No	NA	Not stated	Background, FDR	No
PMC6595412	1175	-	Mol Ther Nucleic Acids	RNA-seq	Rattus norvegicus	GO, KEGG	No	Not stated	Yes	KOBAS	No	NA	Not stated	Background	Yes
PMC6518761	775	-	BMC Bioinformatics	Gene expression array	Homo sapiens, Mus musculus	KEGG, Reactome, BioCarta	No	Hypergeometric	No	anamiR	No	Yes	Not stated	Background, FDR	No
PMC6549101	933	-	Oncol Rep	Gene expression array	Homo sapiens	GO, KEGG, Reactome, BioCarta	No	Not stated	Yes	DAVID	Yes	NA	Not stated	Background	No
PMC6549101	933	-	Oncol Rep	Gene expression array	Homo sapiens	MSigDB	Yes	GSEA	Yes	GSEA	Yes	NA	NA	No	No
PMC6480898	646	-	BMC Cancer	Protein array	Homo sapiens	Not stated	No	Hypergeometric, Fisher	Yes	PANTHER	Yes	NA	Not stated	Background	No
PMC6480898	646	-	BMC Cancer	Protein array	Homo sapiens	MSigDB	No	GSEA	No	GSEA	No	NA	NA	No data shown	No
PMC6480898	646	-	BMC Cancer	Protein array	Homo sapiens	KEGG	No	Not stated	No	STRING	Yes	NA	Not stated	No data shown	No
PMC6598377	1184	-	BMC Genomics	RNA-seq	Salvelinus alpinus	GO	No	Fisher	No	topGO	Yes	No	Not stated	Background, FDR	No
PMC6647481	1405	-	Mol Breed	RNA-seq	Brassica napus	GO, InterPro	No	Not stated	No	Not stated	No	NA	Not stated	No data shown	Yes
PMC6347630	64	-	Cell Death Dis	RNA-seq	Homo sapiens, Mus musculus	GO	No	Not stated	Yes	DAVID	No	NA	Not stated	Background	No
PMC6328465	15	-	Front Oncol	Gene expression array	Homo sapiens	Ingenuity Knowledge Base	No	Not stated	No	Ingenuity Pathway Analysis	No	NA	Not stated	Background, FDR	No
PMC6450037	523	-	Genome Biol Evol	Genome sequencing	Moschus berezovskii	KEGG, GO	No	Not stated	Yes	KOBAS	No	NA	Not stated	Background	No
PMC6457337	547	-	Front Physiol	RNA-seq	Bemisia tabaci	GO	No	No test	No test	GOseq	No	No	Not stated	Inference without test, Background	No
PMC6457337	547	-	Front Physiol	RNA-seq	Bemisia tabaci	KEGG	No	No test	No test	KOBAS	No	NA	Not stated	Inference without test, Background	No
PMC6410691	329	-	PeerJ	RNA-seq	Mauremys reevesii	GO	No	Not stated	No	Blast2GO	Yes	No	Not stated	Background, FDR	No
PMC6410691	329	-	PeerJ	RNA-seq	Mauremys reevesii	KEGG	No	Not stated	No	KAAS	No	No	Not stated	Background, FDR	No
PMC6593161	1163	-	Front Pharmacol	Database	Homo sapiens	GO, KEGG	No	Not stated	No	Molecule Annotation System	Yes	NA	Not stated	Background, FDR	No
PMC6447890	500	-	Exp Ther Med	Gene expression array	Homo sapiens	KEGG, GO	No	Not stated	No	GENCLIP	No	NA	Not stated	Background, FDR	No
PMC6371578	175	-	Clin Epigenetics	Gene expression array, DNA methylation array	Homo sapiens	KEGG, GO	No	Not stated	Yes	clusterProfiler	No	No	Not stated	Background	Yes
PMC6657577	1432	-	Toxicol Sci	NanoString gene expression	Mus musculus	Ingenuity Knowledge Base	No	Fisher	Yes	Ingenuity Pathway Analysis	No	NA	Not stated	Background	Yes
PMC6591379	1147	-	Sci Rep	Gene expression array	Homo sapiens	GO, KEGG	No	Fisher	Yes	Not stated	No	NA	Not stated	Background	Yes
PMC6580485	1090	-	BMC Bioinformatics	RNA-seq	Homo sapiens	GO	No	Not stated	No	PANTHER	No	No	Not stated	Background, FDR	No
PMC6599230	1187	-	BMC Med Genet	DNA methylation sequencing	Homo sapiens	Ingenuity Knowledge Base	No	Not stated	No	Ingenuity Pathway Analysis	No	NA	Not stated	Background, FDR	No
PMC6498668	702	-	BMC Bioinformatics	Database	Homo sapiens	MSigDB	No	Fisher	Yes	GSEA	No	NA	NA	No	No
PMC6526173	807	-	Onco Targets Ther	Gene expression array	Homo sapiens	GO, KEGG	No	Not stated	No	DAVID	No	NA	Not stated	Background, FDR	No
PMC6645034	1395	-	PeerJ	Gene expression array	Homo sapiens	GO, KEGG	No	Not stated	No	DAVID	No	NA	Not stated	Background, FDR	No
PMC6620395	1301	-	J Bacteriol	Metabolomics	Mycobacterium smegmatis	Not stated	No	Not stated	Yes	MetaboAnalyst	Yes	NA	Not stated	Background	Yes
PMC6588443	1128	-	Neurobiol Dis	RNA-seq	Mus musculus	GO	No	Not stated	Yes	DAVID	No	NA	Not stated	Background	Yes
PMC6601337	1198	-	Diabetes Metab Syndr Obes	Gene expression array	Homo sapiens	GO	No	GSEA	Yes	GSEA	Yes	NA	NA	No	No
PMC6601337	1198	-	Diabetes Metab Syndr Obes	Gene expression array	Homo sapiens	KEGG	No	Hypergeometric	Yes	ClueGO/Cytoscape	No	No	Not stated	Background	No
PMC6636026	1366	-	BMC Genet	Genotyping array	Bos taurus	Ingenuity Knowledge Base	No	Not stated	Not stated	Ingenuity Pathway Analysis	No	NA	Not stated	Background, FDR	No
PMC6636026	1366	-	BMC Genet	Genotyping array	Bos taurus	GO	Yes	Hypergeometric	Yes	SNP2GO R package	No	No	Not stated	Background	No
PMC6657253	1429	-	Arch Med Sci	Gene expression array	Homo sapiens	GO, KEGG	No	GSEA	Yes	GSEA	Yes	NA	NA	No	No
PMC6390070	240	-	Mol Med Rep	Gene expression array	Homo sapiens	GO, KEGG	No	Not stated	No	DAVID	No	NA	Not stated	Background, FDR	No
PMC6390070	240	-	Mol Med Rep	Gene expression array	Homo sapiens	GO, KEGG	No	GSEA	No	GSEA	No	NA	NA	FDR	No
PMC6478396	638	-	Metabolomics	Metabolomics	Mus musculus	KEGG	No	Fisher	Yes	MetaboAnalyst	No	NA	Yes	No	Yes
PMC6403221	290	-	Sci Rep	RNA-seq	Oryza sativa	GO	No	Not stated	Yes	agriGO	No	NA	Not stated	Background	Yes
PMC6403221	290	-	Sci Rep	RNA-seq	Oryza sativa	KEGG	No	Not stated	No	Not stated	No	NA	Not stated	Background, FDR	Yes
PMC6518677	774	-	BMC Genomics	Genotyping array	Bos grunniens	GO, Reactome	No	Not stated	Yes	PANTHER	No	NA	Not stated	Background	Yes
PMC6383344	208	-	J Res Med Sci	Gene expression array	Rattus norvegicus	KEGG, GO, Reactome	No	Not stated	Yes	ClueGO/Cytoscape	Yes	NA	Not stated	Background	No
PMC6650071	1408	-	PLoS One	RNA-seq	Suaeda salsa	GO, KEGG	No	Not stated	Yes	Not stated	No	NA	Not stated	Background	No
PMC6572715	1058	-	Metabolites	RNA-seq	Homo sapiens	MSigDB	Yes	GSEA	Yes	GSEA	Yes	NA	NA	No	No
PMC6572715	1058	-	Metabolites	Metabolomics	Homo sapiens	ChemRICH	Yes	Kolmogorov–Smirnov	Yes	ChemRICH	Yes	NA	NA	No	No
PMC6377753	188	-	BMC Genomics	RNA-seq	Oryctolagus cuniculus	GO	No	Not stated	Yes	PANTHER	No	NA	Not stated	Background	Yes
PMC6522869	793	-	Mol Med Rep	Gene expression array	Homo sapiens	GO, KEGG	No	Not stated	No	DAVID	Yes	NA	Not stated	Background, FDR	No
PMC6370189	168	-	PLoS One	RNA-seq	Mus musculus	GO	No	Not stated	Yes	GOrilla	No	NA	Stated, but incorrect	Background	Yes
PMC6530124	825	-	Cancer Cell Int	Gene expression array	Homo sapiens	GO	No	Not stated	No	DAVID	Yes	NA	Not stated	Background, FDR	Yes
PMC6530124	825	-	Cancer Cell Int	Gene expression array	Homo sapiens	KEGG	Yes	Not stated	No	FunRich	Yes	NA	Not stated	Background, FDR	Yes
PMC6676399	1482	-	Oncol Lett	RNA-seq	Homo sapiens	MSigDB	Yes	GSEA	NA	GSEA	Yes	NA	NA	No	No
PMC6482192	652	-	Sci Rep	Genome sequencing	Pagrus major	GO, KEGG	No	Not stated	No	DAVID	No	NA	Yes	FDR	Yes
PMC6482192	652	-	Sci Rep	Genome sequencing	Pagrus major	GO	No	Not stated	No	PANTHER	No	NA	Yes	FDR	Yes
PMC6509566	741	-	Front Genet	Gene expression array, RNA-seq	Homo sapiens	GO, KEGG	No	Not stated	No	DAVID	No	NA	Not stated	Background, FDR	No
PMC6568258	1040	-	Metabolomics	Metabolomics	Homo sapiens	MetaboAnalyst	Yes	Not stated	No	MetaboAnalyst	Yes	NA	Not stated	Background, FDR	Yes
PMC6580234	1089	-	Heliyon	Proteomics	Candida albicans	GO	No	Hypergeometric	Yes	ClueGO/Cytoscape	No	NA	Not stated	Background	No
PMC6626902	1330	-	Cancer Manag Res	Database	Homo sapiens	GO	No	Not stated	Yes	Not stated	No	NA	Not stated	Background	No
PMC6463024	562	-	J Cardiovasc Dev Dis	Gene expression array	Rattus norvegicus	Ingenuity Knowledge Base	Yes	Fisher	No	Ingenuity Pathway Analysis	Yes	NA	Not stated	Background, FDR	Yes
PMC6399257	269	-	Commun Biol	Genotyping array	Homo sapiens	Reactome, KEGG, BioCarta	No	modified Chi-squared	No	Pascal	No	NA	Not stated	Background, FDR	Yes
PMC6585899	1120	-	PeerJ	Gene expression array	Homo sapiens	GO, KEGG	No	Not stated	No	DAVID	No	NA	Not stated	Background, FDR	Yes
PMC6317205	1	-	J Transl Med	PCR Array	Homo sapiens	Not stated	No	No test	No test	DAVID	No	NA	Not stated	Inference without test, Background	Yes
PMC6405138	300	-	PLoS One	Gene expression array	Homo sapiens	Not stated	No	Fisher	No	DAVID	No	NA	Stated, but incorrect	Background, FDR	Yes
PMC6405138	300	-	PLoS One	Gene expression array	Homo sapiens	GO, KEGG, Reactome	No	Hypergeometric	Yes	ClueGO/Cytoscape	Yes	NA	Stated, but incorrect	No data shown, FDR	Yes
PMC6405138	300	-	PLoS One	Gene expression array	Homo sapiens	JASPAR, KEGG	No	Not stated	Yes	NetworkAnalyst	No	NA	Not stated	Background	Yes
PMC6405138	300	-	PLoS One	Gene expression array	Homo sapiens	TRANSFAC, JASPAR	No	Not stated	Yes	Enrichr	No	NA	Not stated	Background	Yes
PMC6489013	677	-	Oncol Rep	Database	Homo sapiens	GO, KEGG	No	Not stated	No	DAVID	No	NA	Not stated	Background, FDR, No data shown	No
PMC6528264	817	-	Cancer Cell Int	Gene expression array	Homo sapiens	KEGG	No	GSEA	Yes	GSEA	No	NA	NA	No	No
PMC6607081	1226	-	Oncol Lett	Gene expression array	Homo sapiens	GO, KEGG	No	Not stated	No	clusterProfiler	No	No	Not stated	Background, FDR	Yes
PMC6341096	49	-	Transl Psychiatry	RNA-seq	Homo sapiens	GO	No	Not stated	Yes	clusterProfiler	No	Yes	Not stated	Background	Yes
PMC6468815	586	-	Cells	Proteomics	Homo sapiens	GO, KEGG	No	Not stated	Yes	DAVID	No	NA	Not stated	Background	Yes
PMC6364390	132	-	Clin Proteomics	Proteomics	Homo sapiens	KEGG	No	Not stated	Yes	Not stated	No	NA	Not stated	Background	Yes
PMC6571061	1048	-	Clin Cancer Res	Metabolomics	Homo sapiens	KEGG	No	Hypergeometric	No	Not stated	No	No	Not stated	Background, FDR	Yes
PMC6571061	1048	-	Clin Cancer Res	Gene expression array	Homo sapiens	MSigDB	No	GSEA	Yes	GSEA	No	No	NA	No	No
PMC6365689	138	-	Oncol Rep	Gene expression array	Homo sapiens	GO, KEGG	No	Not stated	No	DAVID	No	NA	Not stated	Background, FDR	No
PMC6445295	486	-	Front Neurosci	Proteomics, Gene expression array	Homo sapiens	Ingenuity Knowledge Base	No	Not stated	Not stated	Ingenuity Pathway Analysis	No	NA	Not stated	No data shown	No
PMC6619257	1297	-	Hepatology	Metgenomics, Metabolomics	Mus musculus	Ingenuity Knowledge Base	No	Not stated	No	Ingenuity Pathway Analysis	No	NA	Not stated	Background, FDR	No
PMC6572621	1057	-	J Clin Med	Gene expression array, RNA-seq	Homo sapiens	GO	No	Not stated	Yes	DAVID	No	NA	Not stated	Background	Yes
PMC6463198	565	-	J Clin Med	Genotyping array	Homo sapiens	Ingenuity Knowledge Base	No	Fisher	Not stated	Ingenuity Pathway Analysis	No	NA	Not stated	Background, FDR	Yes
PMC6441198	456	-	Clin Proteomics	Proteomics	Homo sapiens	Ingenuity Knowledge Base	No	Not stated	No	Ingenuity Pathway Analysis	No	NA	Not stated	Background, FDR	Yes
PMC6489005	676	-	Exp Ther Med	RNA-seq	Homo sapiens	Not stated	No	Not stated	No	webMeV	Yes	NA	Not stated	Background, FDR	No
PMC6653643	1422	-	Front Oncol	Metabolomics	Homo sapiens	KEGG	No	Not stated	No	Mummichog	Yes	NA	Not stated	Background, FDR	No
PMC6480502	643	-	Int J Mol Sci	RNA-seq	Oryza sativa	GO, KEGG	No	Hypergeometric	Yes	Not stated	No	No	Stated, but incorrect	Background	Yes
PMC6585500	1119	-	Appl Environ Microbiol	RNA-seq	Clostridium scindens	COG	No	Fisher	Yes	EggNOG	No	NA	Not stated	Background	Yes
PMC6542760	893	-	Biosci Rep	Database	Homo sapiens	GO	No	Not stated	No	DAVID	No	No	Not stated	Background, FDR	Yes
PMC6459169	550	-	Genomics Inform	RNA-seq	Pygoscelis antarcticus, Pygoscelis papua	GO, KEGG	No	No test	No test	Blast2GO	Yes	NA	Not stated	Inference without test, Background	No
PMC6609559	1239	-	FEBS Open Bio	Gene expression array	Homo sapiens	Ingenuity Knowledge Base	No	Not stated	No	Ingenuity Pathway Analysis	No	NA	Not stated	Background, FDR	No
PMC6519025	777	-	Int J Nanomedicine	Gene expression array	Homo sapiens	GO, KEGG	No	Hypergeometric	No	Custom MATLAB script	Yes	No	Not stated	Background, FDR	No
PMC6549663	937	-	Onco Targets Ther	Gene expression array	Homo sapiens	GO, KEGG	No	Not stated	No	DAVID	No	NA	Not stated	Background, FDR	Yes
PMC6466436	574	-	Viruses	RNA-seq	Sclerotinia sclerotiorum	GO	No	Not stated	No	Blast2GO	No	NA	Not stated	Background, FDR	No
PMC6466436	574	-	Viruses	RNA-seq	Sclerotinia sclerotiorum	KEGG	No	Not stated	Yes	KOBAS	Yes	NA	Not stated	Background	No
PMC6546980	917	-	Oncol Lett	Gene expression array	Homo sapiens	CYTOBAND	No	Not stated	No	DAVID	Yes	NA	Not stated	Background, FDR	No
PMC6546980	917	-	Oncol Lett	Gene expression array	Homo sapiens	GO, KEGG	No	Not stated	Yes	clusterProfiler	No	NA	Not stated	Background	No
PMC6350986	76	-	PLoS One	Genome sequencing	Aedes aegypti	Vectorbase	No	Hypergeometric	No	Custom R script	Yes	No	Yes	FDR	Yes
PMC6366983	150	-	Aging (Albany NY)	Gene expression array, CNV array	Homo sapiens	GO, KEGG	No	Not stated	Yes	clusterProfiler	No	No	Not stated	Background	No
PMC6366983	150	-	Aging (Albany NY)	Gene expression array, CNV array	Homo sapiens	GO, KEGG	No	Not stated	Yes	WebGestalt	No	NA	Not stated	Background	No
PMC6366983	150	-	Aging (Albany NY)	Gene expression array, CNV array	Homo sapiens	MSigDB	No	GSEA	Yes	GSEA	No	NA	NA	No	No
PMC6524193	799	-	Arch Med Sci	Gene expression array	Homo sapiens	GO, KEGG	No	No test	No test	DAVID	No	NA	Not stated	Inference without test, Background	No
PMC6556043	973	-	J Ovarian Res	scRNA-seq	Mus musculus	GO, KEGG	No	No test	No test	Ingenuity Pathway Analysis	No	NA	Not stated	Inference without test, Background	No
PMC6591352	1146	-	Rice (N Y)	RNA-seq	Oryza sativa	GO	No	Not stated	Yes	agriGO	No	NA	Not stated	Background	Yes
PMC6591352	1146	-	Rice (N Y)	RNA-seq	Oryza sativa	KEGG	No	Not stated	No	Not stated	No	NA	Not stated	Background, FDR	Yes
PMC6504007	717	-	Biol Open	RNA-seq	Sus scrofa	GO	No	Not stated	Yes	GOseq	Yes	No	Not stated	Background	Yes
PMC6504007	717	-	Biol Open	RNA-seq	Sus scrofa	KEGG	No	Not stated	No	KOBAS	Yes	NA	Not stated	Background, FDR	Yes
PMC6504007	717	-	Biol Open	RNA-seq	Sus scrofa	Ingenuity Knowledge Base	No	Fisher	Yes	Ingenuity Pathway Analysis	No	NA	Not stated	Background	Yes
PMC6345189	59	-	Onco Targets Ther	Gene expression array	Homo sapiens	Metascape	No	Not stated	No	Metascape	No	NA	Not stated	Background, FDR	Yes
PMC6345189	59	-	Onco Targets Ther	Gene expression array	Homo sapiens	MSigDB	Yes	GSEA	Yes	GSEA	Yes	NA	NA	No	No
PMC6676637	1487	-	Mol Med	Gene expression array	Homo sapiens	GO	No	Hypergeometric	Yes	BiNGO	No	NA	Not stated	Background	Yes
PMC6676637	1487	-	Mol Med	Gene expression array	Homo sapiens	KEGG, Reactome	No	Not stated	Yes	DAVID	No	NA	Not stated	Background	Yes
PMC6536036	855	-	Med Sci Monit	Gene expression array	Homo sapiens	GO, KEGG	No	GSEA	Yes	GSEA	No	NA	NA	No	No
PMC6536036	855	-	Med Sci Monit	Gene expression array	Homo sapiens	GO, KEGG	No	GSVA	Yes	GSVA	No	No	NA	No	No
PMC6333785	34	-	Sci Rep	PPI	Triticum aestivum	GO, KEGG	No	Hypergeometric	Yes	Custom R script	No	No	Not stated	Background	No
PMC6433918	421	-	Cell Death Dis	Gene expression array	Homo sapiens	MSigDB	No	GSEA	Yes	GSEA	No	NA	NA	No	No
PMC6454734	532	-	Mol Autism	Gene expression array	Homo sapiens	MSigDB	No	GSEA	Yes	GSEA	No	NA	NA	No	Yes
PMC6454734	532	-	Mol Autism	Gene expression array	Homo sapiens	MSigDB	No	GSEA	Yes	fgsea	No	No	NA	No	Yes
PMC6454734	532	-	Mol Autism	Gene expression array	Homo sapiens	MSigDB	No	Not stated	No	g:Profiler	No	NA	Not stated	Background, FDR	Yes
PMC6409312	320	-	Front Pharmacol	Database	Homo sapiens	GO	No	Not stated	Yes	DAVID	Yes	NA	Not stated	Background	No
PMC6409312	320	-	Front Pharmacol	Database	Homo sapiens	KEGG	No	Not stated	Yes	KOBAS	Yes	NA	Not stated	Background	No
PMC6389773	234	-	Thyroid	RNA-seq	Homo sapiens	GO, KEGG, Reactome	No	Not stated	Yes	DAVID	No	NA	Not stated	Background	No
PMC6580941	1094	-	J Virol	RNA-seq	Homo sapiens	GO	No	Not stated	No	DAVID	No	NA	Not stated	Background, FDR	Yes
PMC6579764	1076	-	Cell Death Discov	RNA-seq	Sus scrofa	GO	No	Not stated	Yes	PANTHER	No	NA	Not stated	Background	Yes
PMC6471048	596	-	Int J Mol Sci	Proteomics	Homo sapiens	GO	No	Not stated	No	g:Profiler	No	NA	Not stated	Background, FDR	Yes
PMC6481126	648	-	Biomed Res Int	Gene expression array	Homo sapiens	GO	No	Not stated	Not stated	STRING	No	NA	Not stated	Background, FDR	Yes
PMC6481126	648	-	Biomed Res Int	Gene expression array	Homo sapiens	KEGG	No	Not stated	Not stated	DAVID	No	NA	Not stated	Background, FDR	Yes
PMC6435236	435	-	PLoS One	Gene expression array	Mus musculus	MSigDB	No	GSEA	Yes	GSEA	No	NA	NA	No	No
PMC6435236	435	-	PLoS One	Gene expression array	Mus musculus	GO	No	Hypergeometric	Yes	BiNGO	Yes	NA	Not stated	Background	Yes
PMC6492420	687	-	BMC Infect Dis	Database	Homo sapiens	KEGG	No	No test	No test	Enrichr	No	NA	Not stated	No data shown, Background	No
PMC6507394	734	-	Oncol Lett	RNA-seq	Homo sapiens	GO	Yes	Not stated	Yes	PANTHER	Yes	NA	Stated, but incorrect	Background	No
PMC6412147	336	-	Oncol Rep	Gene expression array	Homo sapiens	Ingenuity Knowledge Base	No	Not stated	Not stated	Ingenuity Pathway Analysis	No	NA	Not stated	No data shown, Background	No
PMC6557548	979	-	Epigenetics	DNA methylation array	Homo sapiens	KEGG	No	Not stated	No	DAVID	Yes	NA	Not stated	Background, FDR	Yes
PMC6546408	913	-	RNA Biol	Gene expression array	Homo sapiens	GO	No	No test	No test	WebGestalt	No	NA	Not stated	Inference without test, Background	No
PMC6546408	913	-	RNA Biol	Gene expression array	Homo sapiens	Not stated	No	Not stated	Not stated	Enrichr	No	NA	Not stated	No data shown, Background	No
PMC6546408	913	-	RNA Biol	Gene expression array	Homo sapiens	Not stated	No	Not stated	Not stated	PathVisio	No	NA	Not stated	No data shown, Background	No
PMC6546408	913	-	RNA Biol	Gene expression array	Homo sapiens	Not stated	No	Not stated	Not stated	DAVID	Yes	NA	Not stated	No data shown, Background	No
PMC6614983	1283	-	Biomed Res Int	RNA-seq	Sus scrofa	GO, KEGG	No	Not stated	Yes	DAVID	No	NA	Not stated	Background, Misinterpreted FDR values	Yes
PMC6538180	866	-	PLoS One	Gene expression array	Homo sapiens	Ingenuity Knowledge Base	No	Not stated	No	Ingenuity Pathway Analysis	No	NA	Not stated	Background, FDR	No
PMC6582507	1102	-	BMC Genomics	RNA-seq	Sus scrofa	GO, KEGG	No	Hypergeometric, Fisher	Yes	Custom R script	No	No	Not stated	Background	No
PMC6318854	3	-	BMC Med Genomics	DNA methylation array	Homo sapiens	GO	No	No test	No test	PANTHER	Yes	NA	Not stated	Inference without test, Background	No
PMC6406182	307	-	World J Gastrointest Oncol	Gene expression array	Homo sapiens	KEGG, GO	No	Not stated	No	DAVID	Yes	NA	Not stated	Background, FDR	No
PMC6559227	996	-	Cancer Manag Res	Gene expression array	Homo sapiens	GO, KEGG	No	Not stated	No	DAVID	No	NA	Not stated	Background, FDR	No
PMC6559227	996	-	Cancer Manag Res	Gene expression array	Homo sapiens	Not stated	No	GSEA	Yes	GSEA	No	NA	NA	No	No
PMC6535219	845	-	PeerJ	RNA-seq	Homo sapiens	GO	No	Not stated	Yes	DAVID	No	NA	Not stated	Background	Yes
PMC6535219	845	-	PeerJ	RNA-seq	Homo sapiens	MSigDB	No	GSEA	Yes	GSEA	Yes	NA	NA	No	No
PMC6460854	556	-	BMC Genomics	RNA-seq	Mizuhopecten yessoensis	GO	No	Not stated	Yes	Blast2GO	No	No	Not stated	Background	No
PMC6460854	556	-	BMC Genomics	RNA-seq	Mizuhopecten yessoensis	KEGG	No	Not stated	Yes	KAAS	No	NA	Not stated	Background	No
PMC6476004	620	-	Dis Markers	Metabolomics	Homo sapiens	MetaboAnalyst	Yes	Not stated	No	MetaboAnalyst	Yes	NA	Not stated	Background, FDR	No
PMC6383401	209	-	Biomed Res Int	Database	Homo sapiens	KEGG, GO	No	Not stated	Yes	DAVID	No	NA	Not stated	Background	No
PMC6591089	1141	-	J Invest Dermatol	RNA-seq	Homo sapiens, Mus musculus	Not stated	No	GSEA	No	GSEA	Yes	NA	NA	No	No
PMC6472139	610	-	Mol Med Rep	Database	Homo sapiens	GO	No	Not stated	Yes	DAVID	No	NA	Not stated	Background	No
PMC6677090	1500	-	Front Genet	Database	Sus scrofa	KEGG, GO	No	Hypergeometric	Yes	GO::TermFinder	No	No	Not stated	Background	No
PMC6475113	617	-	Endocrinology	Gene expression array	Mus musculus	KEGG	No	Not stated	Yes	Enrichr	No	No	Not stated	Background	No
PMC6379932	194	-	BMC Genomics	Database	Mus musculus	Ingenuity Knowledge Base	Yes	Fisher	Yes	Ingenuity Pathway Analysis	Yes	NA	Not stated	Background	No
PMC6388971	230	-	Cancer Manag Res	Database	Homo sapiens	KEGG, GO	No	Not stated	No	DAVID	No	NA	Yes	FDR	No
PMC6369488	164	-	Biomed Res Int	Gene expression array	Homo sapiens	KEGG, GO	No	Not stated	Yes	GeneCodis	No	No	Not stated	Background	No
PMC6503205	713	-	Cancer Manag Res	Gene expression array	Homo sapiens	MSigDB, KEGG	Yes	GSEA	Yes	GSEA	Yes	NA	NA	No	No
PMC6389004	231	-	Onco Targets Ther	Database	Homo sapiens	GO	No	Not stated	Yes	GOseq	No	No	Not stated	Background	No
PMC6389004	231	-	Onco Targets Ther	Database	Homo sapiens	KEGG	No	Not stated	Yes	KOBAS	No	NA	Not stated	Background	No
PMC6486412	668	-	Virology	Gene expression array	Homo sapiens	Ingenuity Knowledge Base	No	Not stated	No	Ingenuity Pathway Analysis	No	NA	Not stated	Background, FDR	Yes
PMC6370049	167	-	Medicine (Baltimore)	Gene expression array	Homo sapiens	GO, KEGG, OMIM	No	EASE	Yes	DAVID	Yes	NA	Not stated	Background, Misinterpreted FDR values	No
